# Supplementary material for: Spatio-temporal evolution and multi-scenario simulation of land use landscape pattern in northern Guangxi
Source: Sci Rep. 2025 Nov 26;15:45369. doi: 10.1038/s41598-025-29312-8 (PMC12749889; doi:10.1038/s41598-025-29312-8)
Supplement: Supplementary file 1 — Supplementary Material 1 [file 41598_2025_29312_MOESM1_ESM.zip]

Archive with 7 entries (6 files):
- Supplementary Materials/
- Supplementary Materials/China.geojson
- Supplementary Materials/Guangxi.geojson
- Supplementary Materials/Guilin.geojson
- Supplementary Materials/Hezhou.geojson
- Supplementary Materials/Liuzhou.geojson
- Supplementary Materials/README.txt
