# Supplementary material for: Spatio-temporal evolution and multi-scenario simulation of land use landscape pattern in northern Guangxi
Source: Sci Rep. 2025 Nov 26;15:45369. doi: 10.1038/s41598-025-29312-8 (PMC12749889; doi:10.1038/s41598-025-29312-8)
Supplement: Supplementary file 1 — Supplementary Material 1 [file 41598_2025_29312_MOESM1_ESM.zip › Supplementary Materials/China.geojson]

{"features":[{"geometry":{"type":"MultiPolygon","coordinates":[[[[111.022606,33.179394],[111.005943,33.171005],[111.010575,33.185066],[111.022087,33.191078],[111.025009,33.186268],[111.022606,33.179394]]],[[[113.80011,36.337341],[113.836563,36.332813],[113.843719,36.356495],[113.873497,36.356422],[113.900528,36.325989],[113.902718,36.313786],[113.924461,36.31926],[113.931404,36.337746],[113.947998,36.342934],[113.941452,36.352211],[113.94867,36.356884],[113.953949,36.352894],[113.961235,36.329639],[113.969985,36.320029],[113.978264,36.320393],[113.985634,36.330326],[113.983391,36.341125],[113.975963,36.347247],[113.966522,36.356323],[113.972877,36.360325],[114,36.349968],[114.015617,36.351501],[114.017906,36.320305],[114.032715,36.292828],[114.046318,36.279987],[114.061775,36.272675],[114.083107,36.268196],[114.132683,36.278797],[114.187889,36.2519],[114.211006,36.267891],[114.23632,36.252201],[114.24762,36.263775],[114.256714,36.263542],[114.289871,36.245254],[114.309555,36.247379],[114.330719,36.240601],[114.351262,36.233687],[114.379456,36.221542],[114.402313,36.224354],[114.411423,36.205692],[114.428908,36.202241],[114.454209,36.200951],[114.480942,36.176086],[114.531387,36.168205],[114.578712,36.125465],[114.592361,36.120121],[114.6259,36.124607],[114.670044,36.137665],[114.739708,36.145691],[114.752472,36.142147],[114.762215,36.132626],[114.773308,36.127007],[114.876839,36.137093],[114.895516,36.134731],[114.913178,36.098244],[114.894585,36.060204],[114.90184,36.049072],[114.917931,36.046318],[114.922391,36.055027],[114.938751,36.067665],[114.976822,36.069115],[115.008637,36.075314],[115.001865,36.078458],[114.99894,36.080849],[115.002792,36.086746],[115.022835,36.091515],[115.019707,36.100311],[115.037193,36.10107],[115.035103,36.11129],[115.043739,36.114353],[115.04335,36.152588],[115.052498,36.170052],[115.061211,36.175377],[115.103638,36.171772],[115.105995,36.191708],[115.118746,36.208961],[115.142029,36.20842],[115.1614,36.191597],[115.211365,36.200588],[115.240296,36.188839],[115.255089,36.176094],[115.272041,36.136574],[115.290993,36.133461],[115.29583,36.128448],[115.293716,36.106457],[115.300011,36.09481],[115.323494,36.086681],[115.338455,36.08675],[115.357605,36.094387],[115.385628,36.132057],[115.400291,36.135777],[115.422913,36.131969],[115.433914,36.134987],[115.47287,36.169361],[115.480919,36.126602],[115.446083,36.070293],[115.440292,36.013302],[115.428848,36],[115.410667,35.996387],[115.393517,35.986221],[115.361259,35.977104],[115.348495,35.966393],[115.347183,35.946892],[115.36087,35.909248],[115.35524,35.894043],[115.3395,35.878025],[115.331161,35.857971],[115.327683,35.819645],[115.331925,35.804111],[115.340473,35.797834],[115.355408,35.784447],[115.398872,35.810253],[115.430679,35.851151],[115.467041,35.874565],[115.509888,35.893654],[115.542869,35.897644],[115.585121,35.925056],[115.630081,35.924862],[115.644783,35.930561],[115.64481,35.930572],[115.675331,35.94376],[115.685959,35.963493],[115.708435,35.970341],[115.727875,35.969246],[115.748497,35.974121],[115.803116,36.010052],[115.828773,36.014641],[115.85331,36.00663],[115.890267,36.024941],[115.925438,36.025852],[115.940926,36.037064],[115.997414,36.052116],[116.017357,36.063339],[116.056313,36.104996],[116.092756,36.110466],[116.084579,36.080509],[116.068817,36.05611],[116.070091,36.038826],[116.066277,36.025608],[116.056107,36.027897],[116.043518,35.982479],[116.039726,35.97142],[116.032623,35.967598],[115.979614,35.974976],[115.908569,35.962132],[115.900925,35.951477],[115.89901,35.928524],[115.864853,35.914314],[115.86573,35.908943],[115.87793,35.908688],[115.882255,35.897251],[115.869525,35.864996],[115.856659,35.856426],[115.833961,35.855251],[115.833687,35.847801],[115.813805,35.85289],[115.809204,35.843914],[115.766304,35.853683],[115.75396,35.837318],[115.727388,35.831787],[115.719147,35.813934],[115.708229,35.813229],[115.708587,35.801262],[115.695915,35.804428],[115.685348,35.750568],[115.657125,35.750461],[115.611427,35.737896],[115.581856,35.735783],[115.581856,35.724869],[115.552284,35.732616],[115.551231,35.726276],[115.502998,35.724518],[115.494629,35.711349],[115.471161,35.698685],[115.461876,35.675388],[115.446174,35.674713],[115.458168,35.667454],[115.414017,35.65707],[115.441665,35.650375],[115.424805,35.646671],[115.421837,35.640556],[115.419945,35.627903],[115.425827,35.627903],[115.430176,35.621841],[115.421097,35.619617],[115.401825,35.625362],[115.397568,35.594048],[115.369377,35.572365],[115.3601,35.574291],[115.347145,35.566589],[115.34906,35.551868],[115.339828,35.55159],[115.337868,35.547394],[115.358345,35.538929],[115.342766,35.529476],[115.349419,35.501114],[115.345741,35.494812],[115.317909,35.485886],[115.296722,35.470303],[115.292015,35.472206],[115.279579,35.464428],[115.263733,35.467106],[115.257301,35.462631],[115.259262,35.455917],[115.255112,35.448738],[115.227325,35.423634],[115.186013,35.417852],[115.156517,35.428993],[115.128723,35.427532],[115.124092,35.425339],[115.122391,35.397793],[115.114586,35.396088],[115.113861,35.423878],[115.105812,35.419243],[115.108742,35.398769],[115.089485,35.408764],[115.087288,35.415344],[115.082413,35.414372],[115.076561,35.410225],[115.079536,35.392715],[115.066574,35.378052],[115.025864,35.375858],[115.013924,35.369518],[115.009773,35.360989],[115.013641,35.332648],[115.015037,35.323875],[115.009727,35.323875],[115.007485,35.332268],[114.991295,35.311813],[114.959511,35.28653],[114.961128,35.273003],[114.926117,35.245579],[114.924515,35.196854],[114.871712,35.190735],[114.854965,35.182365],[114.841446,35.169163],[114.840477,35.154675],[114.871391,35.120224],[114.878151,35.105412],[114.866684,35.08659],[114.812866,35.075226],[114.810615,35.068466],[114.814964,35.04818],[114.826874,35.042545],[114.844582,35.042061],[114.848129,35.037556],[114.845711,35.029343],[114.831703,35.018558],[114.807265,35.011653],[114.804321,35.011394],[114.849739,35.001686],[114.861527,35.023182],[114.86985,35.025608],[114.877129,35.022488],[114.874703,34.997524],[114.900459,34.989552],[114.899254,34.976948],[114.920631,34.969528],[114.936783,34.989166],[114.949425,34.994968],[115.001488,34.988068],[115.003113,34.977383],[115.021606,34.968151],[115.02755,34.96909],[115.02668,34.98],[115.046059,34.985306],[115.052567,34.995365],[115.079918,34.994839],[115.103485,35.00531],[115.119987,35.007057],[115.126335,35.001125],[115.125218,34.994855],[115.124222,34.981323],[115.141083,34.974506],[115.150131,34.959297],[115.178154,34.960281],[115.184631,34.952679],[115.197868,34.959858],[115.208153,34.96014],[115.21759,34.953663],[115.214973,34.946171],[115.184776,34.924511],[115.182335,34.915321],[115.208878,34.904201],[115.230042,34.914963],[115.24762,34.909584],[115.249008,34.9021],[115.229507,34.884533],[115.228607,34.870125],[115.237572,34.843224],[115.252533,34.839706],[115.261505,34.844421],[115.259956,34.854755],[115.26693,34.858501],[115.286697,34.851265],[115.289665,34.861729],[115.309425,34.862503],[115.321182,34.851913],[115.33268,34.849072],[115.348434,34.83654],[115.364708,34.833183],[115.367683,34.828533],[115.394097,34.832733],[115.411919,34.808708],[115.424057,34.804318],[115.421219,34.787525],[115.436203,34.769699],[115.437492,34.756268],[115.444466,34.744644],[115.437752,34.736633],[115.421219,34.733276],[115.420959,34.726303],[115.44072,34.711201],[115.437042,34.700687],[115.445976,34.698586],[115.438087,34.662582],[115.446762,34.661793],[115.459641,34.640244],[115.508148,34.588299],[115.531532,34.579025],[115.575157,34.575806],[115.612061,34.580326],[115.671303,34.561329],[115.681541,34.568699],[115.686493,34.579716],[115.686142,34.595982],[115.693619,34.603725],[115.712608,34.595207],[115.775726,34.58345],[115.793244,34.574891],[115.794716,34.574385],[115.824554,34.564129],[115.83036,34.573994],[115.910599,34.57991],[115.947235,34.590061],[115.968071,34.590092],[115.975838,34.594227],[115.976097,34.611412],[115.982201,34.622646],[115.997757,34.624958],[116.031944,34.594067],[116.049446,34.596378],[116.076942,34.60923],[116.095558,34.60672],[116.112213,34.590691],[116.128853,34.560715],[116.143341,34.557632],[116.185913,34.579468],[116.191566,34.563393],[116.185432,34.536747],[116.194488,34.516163],[116.175713,34.509159],[116.154228,34.466583],[116.169373,34.445808],[116.173653,34.431614],[116.180603,34.428219],[116.199806,34.41687],[116.210426,34.404552],[116.211601,34.396763],[116.20446,34.391438],[116.208122,34.383434],[116.230591,34.376232],[116.264908,34.374371],[116.278801,34.36665],[116.296127,34.343349],[116.357963,34.317986],[116.367798,34.295094],[116.358002,34.273712],[116.364097,34.272015],[116.383537,34.280716],[116.413132,34.276077],[116.439773,34.293892],[116.44722,34.287689],[116.450926,34.271638],[116.460785,34.272354],[116.484711,34.292179],[116.497665,34.297733],[116.561279,34.285809],[116.574361,34.277409],[116.569389,34.264046],[116.538147,34.23624],[116.536499,34.223614],[116.541458,34.212235],[116.560669,34.194202],[116.564598,34.179367],[116.556549,34.168015],[116.540634,34.162498],[116.530723,34.152424],[116.522079,34.117065],[116.528747,34.106312],[116.546967,34.102474],[116.559418,34.093113],[116.562523,34.077473],[116.575912,34.054512],[116.588539,34.043697],[116.593072,34.022325],[116.59716,34.00861],[116.633545,33.988464],[116.642748,33.975023],[116.647011,33.963867],[116.634804,33.950436],[116.640572,33.931442],[116.633316,33.918751],[116.638001,33.898373],[116.635895,33.891697],[116.622154,33.890179],[116.581436,33.908813],[116.558861,33.909039],[116.553169,33.90324],[116.549263,33.888283],[116.541603,33.884987],[116.521484,33.887295],[116.51593,33.872543],[116.499954,33.873749],[116.496239,33.864983],[116.472832,33.866329],[116.436439,33.854439],[116.42749,33.846302],[116.42543,33.837925],[116.423996,33.823719],[116.430252,33.805603],[116.397705,33.80143],[116.385788,33.79073],[116.368347,33.782257],[116.328041,33.77671],[116.309662,33.759266],[116.275757,33.749886],[116.258232,33.731525],[116.224991,33.732006],[116.191857,33.726746],[116.171547,33.711548],[116.160873,33.709564],[116.149856,33.711246],[116.132233,33.741528],[116.113152,33.747684],[116.104446,33.757431],[116.090851,33.763893],[116.087234,33.779678],[116.067922,33.786192],[116.055382,33.813007],[116.040047,33.833538],[116.053772,33.864639],[116.036697,33.869774],[116.011276,33.895039],[116.004181,33.893902],[116.001419,33.905254],[115.982185,33.903637],[115.976929,33.910843],[115.99485,33.966473],[115.974802,33.992909],[115.952232,34.009254],[115.922843,34.009243],[115.899048,34.011551],[115.889999,34.030285],[115.876999,34.034298],[115.864464,34.023632],[115.857773,34.008202],[115.844581,34.006245],[115.840073,34.013546],[115.839828,34.032352],[115.810059,34.054329],[115.804855,34.07217],[115.780045,34.07471],[115.774475,34.076466],[115.757507,34.06781],[115.726173,34.080574],[115.706169,34.072567],[115.681076,34.073452],[115.65451,34.062157],[115.644472,34.066902],[115.635757,34.044979],[115.629234,34.039173],[115.601425,34.038174],[115.59433,34.033966],[115.597122,34.014267],[115.58226,33.996204],[115.579804,33.977821],[115.564316,33.948509],[115.549286,33.891666],[115.541969,33.88493],[115.556656,33.874317],[115.569572,33.87965],[115.588638,33.868969],[115.619583,33.881683],[115.626327,33.87212],[115.626312,33.837936],[115.61039,33.784306],[115.598946,33.77821],[115.574631,33.787113],[115.56076,33.778694],[115.564278,33.764969],[115.591743,33.726927],[115.594307,33.670918],[115.626045,33.614311],[115.63195,33.586838],[115.569504,33.579567],[115.551697,33.559376],[115.481087,33.555885],[115.462356,33.561848],[115.452049,33.570942],[115.407524,33.559216],[115.403221,33.528523],[115.392547,33.50555],[115.367462,33.522037],[115.357926,33.519672],[115.339592,33.504055],[115.344368,33.468555],[115.339966,33.455189],[115.313812,33.4491],[115.30851,33.440079],[115.310276,33.426447],[115.32682,33.397881],[115.310913,33.385963],[115.31031,33.374714],[115.336624,33.37117],[115.343857,33.34993],[115.356651,33.33794],[115.357918,33.328781],[115.353706,33.320232],[115.339653,33.311787],[115.333069,33.298847],[115.334969,33.270424],[115.321564,33.228485],[115.292602,33.201702],[115.286781,33.178448],[115.287025,33.137615],[115.255531,33.130749],[115.241179,33.139835],[115.22419,33.130299],[115.178818,33.122295],[115.16832,33.115944],[115.157898,33.092846],[115.150345,33.089058],[115.10659,33.083576],[115.055023,33.086441],[115.039024,33.09491],[115.025826,33.088272],[115.012268,33.097233],[114.989777,33.103519],[114.983368,33.109611],[114.982002,33.121521],[114.96431,33.132011],[114.973375,33.144737],[114.956123,33.155739],[114.92878,33.158951],[114.921028,33.140694],[114.898651,33.129761],[114.889824,33.088535],[114.89462,33.081588],[114.90551,33.070908],[114.911636,33.042103],[114.924103,33.021664],[114.889137,33.01487],[114.887558,33.001308],[114.878197,32.994492],[114.875145,32.985489],[114.885498,32.973736],[114.907394,32.969496],[114.919075,32.95779],[114.927948,32.939129],[114.933998,32.936478],[114.999153,32.942375],[115.029907,32.929794],[115.031761,32.919727],[115.01857,32.91378],[115.025482,32.908615],[115.066506,32.910412],[115.099388,32.898998],[115.124847,32.903976],[115.133911,32.899525],[115.138275,32.885826],[115.156959,32.863396],[115.191345,32.856792],[115.194641,32.841469],[115.177856,32.838467],[115.186035,32.824135],[115.1819,32.813751],[115.198089,32.792191],[115.177643,32.796249],[115.174171,32.793217],[115.177276,32.774448],[115.173653,32.686752],[115.176163,32.666447],[115.191978,32.670013],[115.195068,32.65736],[115.20652,32.660473],[115.202446,32.640533],[115.188942,32.645702],[115.184509,32.639542],[115.189537,32.629395],[115.180748,32.62212],[115.192657,32.619495],[115.196655,32.613953],[115.179197,32.605617],[115.181725,32.597172],[115.191528,32.590481],[115.247704,32.595364],[115.260826,32.591339],[115.272919,32.593529],[115.276477,32.589847],[115.282547,32.583565],[115.296722,32.587566],[115.290184,32.565929],[115.297402,32.553951],[115.309883,32.554565],[115.309982,32.566776],[115.327316,32.564549],[115.401573,32.576206],[115.402283,32.552547],[115.435295,32.547382],[115.427734,32.532997],[115.45546,32.520077],[115.470947,32.521515],[115.47744,32.504456],[115.497482,32.487015],[115.508461,32.447632],[115.52787,32.441444],[115.539207,32.423409],[115.55838,32.420204],[115.545769,32.411621],[115.544937,32.404915],[115.558518,32.40802],[115.577438,32.426922],[115.591488,32.427434],[115.608971,32.414269],[115.623283,32.411163],[115.6362,32.425514],[115.644913,32.428883],[115.648476,32.411407],[115.654724,32.412498],[115.670364,32.44817],[115.665199,32.467499],[115.679573,32.468285],[115.689675,32.473705],[115.679573,32.488026],[115.685387,32.496929],[115.692169,32.497326],[115.719582,32.480091],[115.746666,32.478458],[115.75872,32.506348],[115.772156,32.497955],[115.77388,32.46764],[115.813354,32.502392],[115.827476,32.503578],[115.831406,32.509949],[115.829315,32.52697],[115.856178,32.540142],[115.88958,32.579624],[115.903999,32.581482],[115.919518,32.571156],[115.896294,32.563946],[115.868049,32.544731],[115.863975,32.526871],[115.837128,32.509476],[115.838676,32.50441],[115.862282,32.505314],[115.865135,32.497021],[115.875061,32.49049],[115.874283,32.475346],[115.860176,32.470001],[115.859955,32.465874],[115.882439,32.419975],[115.889496,32.35191],[115.898994,32.326077],[115.890709,32.296642],[115.912621,32.270691],[115.903221,32.244457],[115.901878,32.221508],[115.930763,32.166019],[115.928833,32.146992],[115.920708,32.128948],[115.918991,32.106247],[115.924141,32.090584],[115.934502,32.086956],[115.934616,32.075924],[115.920532,32.059517],[115.920189,32.042999],[115.912583,32.026649],[115.924245,31.99827],[115.917122,31.989815],[115.907639,31.954334],[115.915329,31.921045],[115.914047,31.909565],[115.905914,31.892895],[115.886383,31.876896],[115.887383,31.846056],[115.904358,31.820019],[115.904762,31.801493],[115.905663,31.797159],[115.892288,31.794201],[115.879463,31.778893],[115.850205,31.777269],[115.841423,31.785358],[115.829826,31.77533],[115.822014,31.776342],[115.808639,31.761932],[115.798889,31.76543],[115.796509,31.775457],[115.790626,31.773985],[115.760758,31.787434],[115.729179,31.781626],[115.72496,31.767139],[115.719025,31.763941],[115.697,31.769143],[115.684677,31.779202],[115.673279,31.782377],[115.634802,31.755105],[115.565498,31.714329],[115.520454,31.694921],[115.491806,31.675665],[115.477585,31.659048],[115.473671,31.647495],[115.481277,31.612387],[115.435936,31.587669],[115.427597,31.572336],[115.419342,31.538668],[115.387817,31.511295],[115.370712,31.501698],[115.368683,31.482622],[115.381096,31.449011],[115.377518,31.420271],[115.364372,31.405039],[115.320984,31.397058],[115.303482,31.384459],[115.285149,31.403013],[115.26004,31.393419],[115.250115,31.393848],[115.246536,31.419197],[115.238838,31.424727],[115.215256,31.424795],[115.201126,31.445049],[115.209564,31.463841],[115.212349,31.513424],[115.229874,31.555832],[115.206177,31.558186],[115.188461,31.565969],[115.177094,31.575981],[115.166817,31.600231],[115.156685,31.605688],[115.138107,31.607252],[115.119423,31.597122],[115.123901,31.583502],[115.098267,31.567724],[115.095901,31.559835],[115.098663,31.539719],[115.108124,31.531437],[115.095901,31.522364],[115.085251,31.520786],[115.09156,31.514475],[115.089195,31.509348],[115.035324,31.515676],[115.022385,31.529064],[115.016358,31.528395],[115.001403,31.504213],[115.00386,31.489128],[114.990029,31.470833],[114.975754,31.479757],[114.97419,31.494036],[114.967941,31.501398],[114.955223,31.497383],[114.953667,31.492474],[114.934921,31.47998],[114.932915,31.473734],[114.913506,31.482882],[114.878029,31.469717],[114.872009,31.47061],[114.868439,31.479757],[114.854378,31.48065],[114.843674,31.477526],[114.842781,31.470163],[114.832962,31.460346],[114.824163,31.458874],[114.806641,31.479746],[114.786705,31.479876],[114.774208,31.487003],[114.776535,31.499142],[114.76799,31.502995],[114.767395,31.514246],[114.780128,31.524017],[114.775688,31.526977],[114.762955,31.52076],[114.750671,31.528631],[114.735123,31.52846],[114.714691,31.518984],[114.710838,31.529644],[114.690407,31.525497],[114.688042,31.531864],[114.693665,31.540302],[114.690704,31.547707],[114.664055,31.547409],[114.649841,31.56266],[114.650765,31.569859],[114.638886,31.575687],[114.638,31.58309],[114.620529,31.588421],[114.609573,31.586643],[114.600098,31.577465],[114.589439,31.576872],[114.584999,31.563251],[114.568413,31.561476],[114.566048,31.556738],[114.551605,31.560139],[114.553032,31.564285],[114.541176,31.621937],[114.549232,31.653366],[114.560547,31.665409],[114.570786,31.690027],[114.582222,31.699093],[114.57251,31.712547],[114.579872,31.76091],[114.570961,31.767969],[114.564653,31.767696],[114.543999,31.768856],[114.547707,31.761446],[114.538445,31.754656],[114.539276,31.747955],[114.529182,31.74169],[114.515602,31.758669],[114.516525,31.763607],[114.507881,31.768856],[114.49955,31.765768],[114.497696,31.757433],[114.497078,31.750643],[114.503563,31.745703],[114.492447,31.737677],[114.48658,31.744469],[114.479172,31.743851],[114.461884,31.740147],[114.440895,31.728725],[114.413422,31.733046],[114.409409,31.744469],[114.39891,31.749407],[114.390885,31.749407],[114.381622,31.741999],[114.335014,31.75836],[114.324516,31.754347],[114.288719,31.756767],[114.269211,31.773779],[114.250984,31.804525],[114.233246,31.822031],[114.228096,31.833244],[114.229355,31.842285],[114.219856,31.833473],[114.214249,31.833588],[114.179776,31.853961],[114.165634,31.854462],[114.148712,31.842194],[114.123939,31.842258],[114.117645,31.833101],[114.117561,31.817741],[114.112485,31.809585],[114.096497,31.80234],[114.083603,31.79043],[114.056717,31.78445],[114.044617,31.773022],[114.011139,31.77001],[113.975868,31.756893],[113.966743,31.762941],[113.941727,31.80233],[113.94043,31.831272],[113.948547,31.854387],[113.924461,31.879978],[113.909157,31.881186],[113.904159,31.877914],[113.882927,31.850887],[113.857361,31.845327],[113.841636,31.849066],[113.832932,31.85853],[113.825996,31.877337],[113.82547,31.894552],[113.830978,31.910311],[113.798958,31.932543],[113.799751,31.952391],[113.811394,31.968536],[113.796044,31.975151],[113.769577,31.978327],[113.748932,31.991032],[113.750786,32.003471],[113.78466,32.03867],[113.772491,32.051109],[113.754761,32.056664],[113.718512,32.089027],[113.723,32.098743],[113.715057,32.126003],[113.727501,32.123093],[113.734909,32.112507],[113.752113,32.1268],[113.758728,32.135532],[113.7537,32.159351],[113.776459,32.186344],[113.770111,32.209637],[113.757408,32.204872],[113.745232,32.214928],[113.731735,32.245098],[113.731468,32.258331],[113.743645,32.26495],[113.735703,32.280033],[113.738983,32.292988],[113.747093,32.301102],[113.76561,32.304115],[113.762695,32.318142],[113.750786,32.3237],[113.746292,32.330849],[113.747612,32.348312],[113.763756,32.360752],[113.762962,32.371075],[113.756081,32.371338],[113.752113,32.364986],[113.74073,32.364986],[113.73597,32.372398],[113.743378,32.377689],[113.744697,32.390659],[113.729614,32.397011],[113.726235,32.416901],[113.715731,32.416238],[113.702827,32.415424],[113.69593,32.42308],[113.6604,32.421482],[113.659264,32.411724],[113.649597,32.415665],[113.624893,32.385265],[113.619843,32.360527],[113.589859,32.367088],[113.60012,32.351856],[113.586807,32.351345],[113.574173,32.341785],[113.555122,32.341705],[113.551956,32.32621],[113.565338,32.303322],[113.545967,32.30508],[113.54139,32.30825],[113.5354,32.328674],[113.522369,32.33255],[113.417198,32.275147],[113.399933,32.280941],[113.381378,32.298641],[113.348389,32.297382],[113.31633,32.322216],[113.312843,32.329327],[113.328323,32.343929],[113.326172,32.346912],[113.29995,32.349972],[113.269783,32.382114],[113.231148,32.403053],[113.211197,32.428516],[113.165169,32.425632],[113.156487,32.42107],[113.140968,32.382629],[113.123642,32.378765],[113.115532,32.381294],[113.095543,32.400555],[113.054138,32.405869],[113.028176,32.424937],[113.02005,32.426964],[113.009178,32.419224],[112.994057,32.418633],[112.988121,32.412701],[112.983971,32.402916],[112.991089,32.392239],[112.984863,32.38512],[112.982193,32.369701],[112.957581,32.375336],[112.961136,32.392536],[112.957878,32.394314],[112.948089,32.392834],[112.946312,32.382156],[112.938011,32.382454],[112.897428,32.396708],[112.884628,32.390461],[112.884926,32.380379],[112.87455,32.377708],[112.864166,32.398468],[112.833328,32.375931],[112.801895,32.370888],[112.785294,32.357246],[112.769577,32.360214],[112.762459,32.35191],[112.764534,32.347759],[112.759789,32.34568],[112.742294,32.345386],[112.727463,32.352501],[112.729538,32.360214],[112.723907,32.367626],[112.710266,32.363476],[112.704926,32.353096],[112.678238,32.357841],[112.65007,32.376522],[112.636429,32.375038],[112.633759,32.369999],[112.589569,32.387791],[112.581863,32.38364],[112.569702,32.384529],[112.57119,32.388382],[112.563774,32.396984],[112.555176,32.400543],[112.550728,32.397282],[112.539986,32.406651],[112.52906,32.384495],[112.524071,32.379501],[112.520251,32.381603],[112.510651,32.386055],[112.492905,32.381094],[112.475616,32.380421],[112.437569,32.354965],[112.400124,32.373348],[112.381157,32.37624],[112.353867,32.370617],[112.331543,32.354477],[112.323837,32.333599],[112.317886,32.328308],[112.304916,32.332138],[112.270714,32.357185],[112.24321,32.367176],[112.229149,32.38081],[112.223556,32.393562],[112.217094,32.389523],[112.201637,32.392097],[112.19796,32.385475],[112.193542,32.385475],[112.192444,32.396145],[112.165947,32.386211],[112.168526,32.399456],[112.165581,32.410126],[112.141662,32.413071],[112.13578,32.408657],[112.14093,32.403503],[112.154175,32.400929],[112.146812,32.396881],[112.147552,32.391731],[112.156014,32.386211],[112.149391,32.378853],[112.143135,32.381794],[112.125107,32.395409],[112.123634,32.403873],[112.115173,32.396515],[112.087212,32.419327],[112.074699,32.420429],[112.071022,32.435146],[112.058876,32.442139],[112.062554,32.461269],[112.055931,32.474884],[112.039741,32.475254],[112.029808,32.470837],[112.01693,32.454647],[112.004953,32.452158],[111.999222,32.451786],[111.996834,32.460869],[111.968658,32.485836],[111.946587,32.519318],[111.884163,32.505508],[111.866417,32.51474],[111.856163,32.534115],[111.847702,32.538158],[111.819809,32.536072],[111.751533,32.572292],[111.715263,32.60651],[111.664284,32.622475],[111.64061,32.608482],[111.635918,32.613926],[111.636978,32.627735],[111.635033,32.637047],[111.61261,32.629932],[111.597954,32.612595],[111.571899,32.595814],[111.554264,32.602919],[111.530213,32.623505],[111.520668,32.642632],[111.520714,32.656372],[111.507088,32.676136],[111.469528,32.697689],[111.46183,32.707489],[111.465324,32.714252],[111.462997,32.719852],[111.429863,32.725918],[111.418197,32.73362],[111.419365,32.737118],[111.4357,32.73782],[111.454132,32.73222],[111.462059,32.743183],[111.466263,32.759983],[111.455994,32.775616],[111.449699,32.761616],[111.437973,32.763477],[111.439194,32.755318],[111.434532,32.752285],[111.408165,32.756248],[111.373947,32.830689],[111.325302,32.843105],[111.287682,32.861381],[111.284027,32.867058],[111.284866,32.89455],[111.2743,32.906319],[111.2491,32.886044],[111.244186,32.886204],[111.240227,32.893936],[111.244148,32.916206],[111.237022,32.932598],[111.247384,32.957771],[111.261978,32.965698],[111.267822,32.973793],[111.252983,33.008404],[111.234718,33.021893],[111.241089,33.026619],[111.233467,33.038696],[111.212494,33.044414],[111.18325,33.039967],[111.165772,33.044735],[111.152107,33.038059],[111.147057,33.041477],[111.147026,33.05109],[111.191513,33.0727],[111.184204,33.094311],[111.170219,33.093357],[111.17054,33.116238],[111.153504,33.125633],[111.14003,33.1245],[111.125412,33.139122],[111.120643,33.161366],[111.112061,33.155331],[111.09259,33.178551],[111.082916,33.18367],[111.077423,33.184883],[111.061218,33.174713],[111.049141,33.157555],[111.031021,33.15501],[111.038651,33.168678],[111.049454,33.175667],[111.055809,33.186474],[111.054542,33.193783],[111.011955,33.219208],[110.977661,33.259674],[110.980621,33.297745],[111.002327,33.30542],[111.001633,33.312054],[110.991867,33.320145],[110.994759,33.325687],[111.009773,33.327526],[111.022923,33.33657],[111.017326,33.35651],[111.020432,33.376945],[111.006867,33.395515],[111.005753,33.409008],[110.991127,33.437637],[111.015183,33.45245],[111.021606,33.471107],[111.018837,33.509544],[110.999924,33.533756],[110.995537,33.545597],[111.001999,33.563107],[110.997703,33.583656],[110.986794,33.592415],[110.95768,33.605232],[110.947853,33.614922],[110.925339,33.626469],[110.876282,33.633896],[110.860588,33.658142],[110.827217,33.674751],[110.820503,33.690899],[110.817627,33.72887],[110.80975,33.739799],[110.79612,33.775688],[110.779297,33.788219],[110.77208,33.801834],[110.728554,33.804035],[110.699577,33.838558],[110.655037,33.856979],[110.628807,33.849388],[110.620209,33.851975],[110.602928,33.859665],[110.597443,33.873448],[110.587799,33.889156],[110.591026,33.902046],[110.59584,33.907177],[110.619118,33.91243],[110.621643,33.931259],[110.662422,33.941643],[110.671181,33.954178],[110.667908,33.96328],[110.644051,33.979099],[110.641434,34.004707],[110.633347,34.007988],[110.616203,34.030117],[110.589012,34.025246],[110.580513,34.033562],[110.576889,34.064644],[110.58725,34.079273],[110.582459,34.102776],[110.623894,34.132652],[110.624481,34.141598],[110.638198,34.162031],[110.636337,34.172974],[110.628509,34.176491],[110.599617,34.181442],[110.57711,34.196133],[110.556648,34.196198],[110.532493,34.21978],[110.501732,34.221924],[110.479134,34.238655],[110.443878,34.242756],[110.436562,34.247189],[110.419487,34.281662],[110.4226,34.289055],[110.445671,34.295021],[110.461937,34.315964],[110.481377,34.323223],[110.495117,34.336781],[110.489853,34.356377],[110.472847,34.378944],[110.478958,34.407242],[110.475403,34.415188],[110.447037,34.408661],[110.424622,34.410686],[110.403892,34.430172],[110.39724,34.454193],[110.359299,34.508789],[110.355522,34.520042],[110.353676,34.535049],[110.385452,34.553837],[110.394844,34.555218],[110.398163,34.561573],[110.397888,34.567097],[110.378548,34.562122],[110.358925,34.567375],[110.364731,34.578979],[110.367493,34.601082],[110.391251,34.589478],[110.403137,34.588371],[110.434082,34.600529],[110.463692,34.619369],[110.528015,34.58395],[110.605377,34.612686],[110.647164,34.592968],[110.663376,34.589916],[110.671036,34.593269],[110.68383,34.615669],[110.696617,34.608082],[110.71331,34.631924],[110.74279,34.655548],[110.760323,34.656361],[110.774002,34.650997],[110.813667,34.626072],[110.827103,34.632576],[110.837723,34.644928],[110.855499,34.642544],[110.882378,34.663353],[110.897766,34.685028],[110.904267,34.699551],[110.906654,34.73423],[110.939095,34.733331],[110.949013,34.724022],[110.952454,34.70855],[110.960228,34.704666],[111.021423,34.738964],[111.043457,34.749104],[111.073998,34.747601],[111.093567,34.753708],[111.132569,34.791655],[111.144028,34.805149],[111.161293,34.8097],[111.194794,34.804752],[111.220978,34.791927],[111.251007,34.814419],[111.268021,34.808739],[111.301201,34.813705],[111.332893,34.8298],[111.360962,34.816376],[111.380371,34.814468],[111.392866,34.818383],[111.435318,34.836838],[111.447182,34.836838],[111.45813,34.830814],[111.492798,34.832306],[111.53479,34.857098],[111.560978,34.84913],[111.566673,34.848797],[111.579514,34.861565],[111.591423,34.888626],[111.606956,34.894623],[111.619789,34.922432],[111.629954,34.930387],[111.640839,34.938946],[111.669182,34.949421],[111.671051,34.965214],[111.664711,34.986286],[111.667458,34.990791],[111.683933,34.992266],[111.738838,35.01395],[111.760803,35.017654],[111.777298,35.030396],[111.797417,35.031086],[111.809464,35.065647],[111.822304,35.072376],[111.949516,35.081684],[111.970993,35.070545],[112.00798,35.06638],[112.022507,35.049767],[112.029033,35.034736],[112.050797,35.050644],[112.055397,35.064644],[112.04847,35.086571],[112.059647,35.139534],[112.060753,35.168617],[112.041328,35.180382],[112.039299,35.186775],[112.045624,35.197353],[112.065613,35.211918],[112.071861,35.22913],[112.052452,35.265389],[112.052877,35.279141],[112.061233,35.282619],[112.09803,35.270054],[112.1232,35.272282],[112.186607,35.256199],[112.202828,35.256752],[112.199058,35.239792],[112.210876,35.231621],[112.247467,35.239838],[112.28093,35.254444],[112.289108,35.246471],[112.279503,35.22216],[112.285957,35.218071],[112.352524,35.220463],[112.36869,35.229237],[112.385368,35.24625],[112.392631,35.247658],[112.447037,35.226364],[112.492363,35.227909],[112.502457,35.219933],[112.528542,35.223293],[112.544739,35.213722],[112.558357,35.211147],[112.565712,35.221451],[112.612457,35.221085],[112.620552,35.231388],[112.632698,35.231388],[112.634537,35.239487],[112.61393,35.24464],[112.610053,35.252537],[112.621292,35.271507],[112.632332,35.257889],[112.643745,35.257889],[112.646156,35.248119],[112.658791,35.238625],[112.675339,35.233112],[112.6894,35.217396],[112.699493,35.216896],[112.69574,35.203884],[112.701439,35.186977],[112.705345,35.188278],[112.710549,35.20454],[112.719002,35.210392],[112.751755,35.203852],[112.771454,35.222004],[112.771454,35.240406],[112.783966,35.244087],[112.789856,35.237461],[112.798691,35.238197],[112.81047,35.254391],[112.83329,35.255863],[112.860519,35.24556],[112.884079,35.241879],[112.921784,35.249996],[112.929603,35.263733],[112.935761,35.28891],[112.982521,35.29211],[112.993218,35.304501],[112.982313,35.314415],[112.986649,35.352043],[113.007767,35.360767],[113.024017,35.363503],[113.0737,35.34594],[113.092056,35.334827],[113.111107,35.334118],[113.126266,35.34737],[113.133789,35.350475],[113.137321,35.357594],[113.139053,35.369633],[113.161911,35.392605],[113.1605,35.413681],[113.176086,35.411957],[113.181831,35.423161],[113.202766,35.441994],[113.236152,35.445351],[113.293282,35.425289],[113.296669,35.429169],[113.289146,35.441322],[113.297333,35.454117],[113.291779,35.466263],[113.29435,35.477013],[113.343987,35.474117],[113.362556,35.482754],[113.373661,35.494569],[113.393578,35.511253],[113.441277,35.509014],[113.490547,35.530548],[113.500221,35.548817],[113.500343,35.566208],[113.523239,35.588074],[113.540314,35.61729],[113.543457,35.62574],[113.540466,35.640175],[113.544456,35.647709],[113.556557,35.648106],[113.596062,35.630054],[113.605614,35.630005],[113.618599,35.63657],[113.612061,35.66201],[113.599823,35.679695],[113.599693,35.697777],[113.581703,35.737003],[113.580643,35.744331],[113.589752,35.759388],[113.592979,35.775391],[113.569893,35.813263],[113.57193,35.821724],[113.580022,35.826669],[113.603233,35.82568],[113.617653,35.831783],[113.635048,35.822762],[113.648934,35.830921],[113.650673,35.836864],[113.633667,35.860298],[113.631218,35.870152],[113.648247,35.917419],[113.64125,35.964545],[113.630676,35.976093],[113.631638,35.988674],[113.637039,35.992992],[113.672546,35.985924],[113.680183,35.986568],[113.689011,35.995667],[113.685074,36.006214],[113.674469,36.014938],[113.692749,36.022541],[113.688866,36.026871],[113.66394,36.029663],[113.654198,36.034828],[113.655197,36.043053],[113.677696,36.057621],[113.678406,36.064022],[113.665741,36.083363],[113.662857,36.099613],[113.649948,36.106487],[113.6548,36.112003],[113.665298,36.113472],[113.647163,36.123425],[113.657044,36.135593],[113.678902,36.125717],[113.697731,36.13118],[113.69738,36.149025],[113.691696,36.152847],[113.675293,36.151989],[113.668747,36.161217],[113.65091,36.165821],[113.655914,36.177799],[113.690766,36.181618],[113.692322,36.187935],[113.66568,36.200153],[113.688347,36.202683],[113.695885,36.208847],[113.677941,36.220173],[113.690346,36.23555],[113.692154,36.245308],[113.68795,36.253139],[113.699264,36.265163],[113.702103,36.296093],[113.718483,36.30574],[113.730042,36.324673],[113.722366,36.341423],[113.724342,36.360001],[113.736405,36.363602],[113.74717,36.374184],[113.80011,36.337341]],[[113.750626,32.278271],[113.761322,32.272175],[113.767601,32.283382],[113.754372,32.295036],[113.749443,32.291676],[113.750626,32.278271]]]]},"type":"Feature","properties":{"name":"河南省","gb":"156410000"}},{"geometry":{"type":"MultiPolygon","coordinates":[[[[121.081992,27.470836],[121.097191,27.460754],[121.102695,27.450585],[121.106872,27.447515],[121.085473,27.45477],[121.064855,27.463494],[121.058893,27.464984],[121.059888,27.459521],[121.066491,27.447542],[121.04468,27.461955],[121.053461,27.477241],[121.067893,27.478415],[121.081992,27.470836]]],[[[121.200741,27.620927],[121.195179,27.619697],[121.192023,27.620589],[121.197246,27.62979],[121.204223,27.635268],[121.209554,27.635148],[121.21501,27.634949],[121.212292,27.630128],[121.206119,27.623444],[121.200741,27.620927]]],[[[120.981325,27.659635],[120.966592,27.647973],[120.968214,27.654862],[120.965962,27.667292],[120.976406,27.672882],[120.985203,27.662843],[120.981325,27.659635]]],[[[121.187056,27.86815],[121.189569,27.848195],[121.171639,27.84149],[121.172651,27.816673],[121.145465,27.821981],[121.121825,27.816392],[121.08946,27.820112],[121.106571,27.846257],[121.137344,27.856629],[121.152159,27.853578],[121.187056,27.86815]]],[[[121.047347,27.877796],[121.061311,27.849157],[121.030576,27.849739],[121.034548,27.879404],[121.047347,27.877796]]],[[[121.137822,27.877527],[121.108196,27.868231],[121.117784,27.897946],[121.152831,27.908682],[121.137822,27.877527]]],[[[121.121606,27.94977],[121.079564,27.941935],[121.038349,27.951755],[121.03979,27.966642],[121.074602,27.987554],[121.112606,27.986718],[121.138867,27.963085],[121.121606,27.94977]]],[[[121.211418,27.992719],[121.179583,27.975899],[121.175229,27.992783],[121.193918,28.002021],[121.211418,27.992719]]],[[[121.176829,28.239225],[121.167411,28.213707],[121.15211,28.229294],[121.176829,28.239225]]],[[[121.207585,28.326219],[121.20572,28.325343],[121.204969,28.327593],[121.204772,28.328424],[121.205816,28.329345],[121.206097,28.332604],[121.207197,28.332882],[121.208536,28.329128],[121.207585,28.326219]]],[[[121.202187,28.334093],[121.185357,28.322398],[121.173611,28.346586],[121.198484,28.363562],[121.202187,28.334093]]],[[[121.915869,28.455287],[121.913097,28.45185],[121.909719,28.447466],[121.904452,28.44388],[121.90064,28.44527],[121.89656,28.441952],[121.891525,28.437859],[121.888097,28.433953],[121.885185,28.436153],[121.884496,28.441877],[121.881121,28.439326],[121.877783,28.435611],[121.872952,28.432678],[121.866434,28.428499],[121.864553,28.428574],[121.864846,28.429912],[121.866326,28.433332],[121.869208,28.43387],[121.873142,28.435546],[121.876523,28.438691],[121.878493,28.441974],[121.876698,28.442668],[121.876901,28.444907],[121.880629,28.447825],[121.88579,28.452502],[121.891617,28.451833],[121.894312,28.451577],[121.89755,28.455108],[121.905899,28.454357],[121.912334,28.456066],[121.915869,28.455287]]],[[[121.900249,28.482135],[121.878526,28.477332],[121.876896,28.484705],[121.879884,28.504425],[121.893185,28.516084],[121.913055,28.500506],[121.900249,28.482135]]],[[[121.803064,28.703619],[121.793552,28.693873],[121.784722,28.683226],[121.750791,28.691616],[121.759513,28.693867],[121.760611,28.707363],[121.771582,28.705891],[121.772793,28.695683],[121.778856,28.694616],[121.789312,28.697558],[121.8025,28.709302],[121.803064,28.703619]]],[[[121.923622,28.712726],[121.918699,28.707848],[121.911591,28.718281],[121.918222,28.722043],[121.929511,28.723133],[121.937268,28.724119],[121.933474,28.719353],[121.927924,28.713124],[121.923622,28.712726]]],[[[121.866024,28.73008],[121.860034,28.726494],[121.848902,28.732362],[121.845386,28.746041],[121.848246,28.752069],[121.8692,28.754023],[121.890536,28.76521],[121.901186,28.762552],[121.891663,28.754889],[121.878056,28.753286],[121.868808,28.745072],[121.860762,28.742192],[121.861806,28.738924],[121.868853,28.731992],[121.866024,28.73008]]],[[[121.857746,28.785524],[121.836925,28.772971],[121.840509,28.78125],[121.843207,28.795951],[121.848543,28.811027],[121.858584,28.816215],[121.867723,28.811392],[121.857746,28.785524]]],[[[122.23644,28.857529],[122.229172,28.856657],[122.225489,28.860327],[122.227565,28.864721],[122.236883,28.866172],[122.238597,28.864194],[122.23644,28.857529]]],[[[122.255927,28.882188],[122.248563,28.881108],[122.247524,28.883019],[122.253974,28.883705],[122.25643,28.885554],[122.256131,28.890214],[122.256171,28.891418],[122.260234,28.889442],[122.26295,28.887223],[122.262592,28.883663],[122.255927,28.882188]]],[[[121.701336,28.905534],[121.700511,28.894225],[121.697115,28.889802],[121.691645,28.885448],[121.687007,28.884916],[121.684736,28.891062],[121.676394,28.89569],[121.67286,28.893064],[121.672085,28.886885],[121.656661,28.896366],[121.674934,28.903939],[121.689316,28.905372],[121.701336,28.905534]]],[[[121.830827,29.059313],[121.818781,29.055206],[121.788162,29.081829],[121.788779,29.099915],[121.816583,29.10137],[121.827883,29.095702],[121.830827,29.059313]]],[[[121.972939,29.136549],[121.981969,29.108297],[121.960973,29.099854],[121.961189,29.074969],[121.952096,29.054818],[121.932297,29.061846],[121.925038,29.078237],[121.907429,29.080154],[121.889592,29.111187],[121.878766,29.120793],[121.871225,29.090974],[121.835086,29.094227],[121.828526,29.10596],[121.791201,29.116608],[121.774927,29.141056],[121.79665,29.149694],[121.834582,29.140827],[121.863551,29.144336],[121.869907,29.136297],[121.873124,29.146607],[121.920214,29.168549],[121.939572,29.184803],[121.973274,29.157449],[121.972939,29.136549]]],[[[121.975936,29.17032],[121.966291,29.168837],[121.948548,29.188806],[121.972268,29.194489],[121.966807,29.183615],[121.975936,29.17032]]],[[[122.063302,29.169459],[122.027648,29.156769],[122.015231,29.168484],[122.032211,29.188232],[122.033847,29.209985],[122.044719,29.198033],[122.039795,29.181842],[122.063302,29.169459]]],[[[122.221358,29.437237],[122.221682,29.432446],[122.217604,29.432758],[122.207995,29.432376],[122.20165,29.426574],[122.197559,29.420667],[122.191209,29.416884],[122.183014,29.416941],[122.179113,29.412388],[122.178275,29.407667],[122.182266,29.403119],[122.174784,29.402224],[122.169865,29.404085],[122.174372,29.407599],[122.175249,29.413401],[122.17531,29.416657],[122.174411,29.421611],[122.17652,29.425847],[122.181974,29.425341],[122.188418,29.427986],[122.192332,29.42664],[122.196714,29.433774],[122.195115,29.438134],[122.2029,29.440629],[122.21083,29.44158],[122.221358,29.437237]]],[[[122.252047,29.69094],[122.233845,29.688401],[122.221221,29.699315],[122.207716,29.702847],[122.210034,29.717109],[122.228679,29.718301],[122.228011,29.708553],[122.252047,29.69094]]],[[[122.039426,29.747756],[122.011466,29.724906],[122.010457,29.747733],[122.032388,29.761241],[122.039426,29.747756]]],[[[122.303448,29.74362],[122.289491,29.734516],[122.2499,29.74007],[122.214901,29.768548],[122.221635,29.783326],[122.234396,29.784137],[122.253481,29.777661],[122.244383,29.756124],[122.303448,29.74362]]],[[[122.173292,29.730726],[122.195579,29.71262],[122.201714,29.696627],[122.193749,29.673603],[122.186825,29.669466],[122.150367,29.674712],[122.139271,29.664378],[122.124472,29.699295],[122.109125,29.703369],[122.106517,29.721122],[122.093977,29.72414],[122.072655,29.706722],[122.046479,29.717499],[122.068533,29.768007],[122.081015,29.783126],[122.103674,29.783972],[122.121158,29.79387],[122.131811,29.775172],[122.134622,29.755454],[122.155315,29.736461],[122.173292,29.730726]]],[[[122.256325,29.849432],[122.271613,29.842572],[122.280066,29.846381],[122.315116,29.828739],[122.301284,29.801714],[122.313635,29.778622],[122.272816,29.788894],[122.249499,29.805572],[122.243326,29.819229],[122.220045,29.83518],[122.234476,29.84781],[122.256325,29.849432]]],[[[122.299089,29.884697],[122.319099,29.878295],[122.334895,29.884251],[122.340626,29.874727],[122.333949,29.862926],[122.302061,29.852752],[122.281983,29.860957],[122.279087,29.874847],[122.299089,29.884697]]],[[[122.303426,29.944357],[122.303246,29.925537],[122.28804,29.927674],[122.28432,29.937157],[122.303426,29.944357]]],[[[122.092025,29.941789],[122.078902,29.938958],[122.076001,29.953029],[122.088779,29.955385],[122.092025,29.941789]]],[[[121.993695,29.903045],[121.944414,29.8936],[121.922168,29.930229],[121.965227,29.957095],[121.997734,29.919529],[121.993695,29.903045]]],[[[122.346119,29.960083],[122.35193,29.950175],[122.368596,29.951355],[122.387158,29.939553],[122.412093,29.947984],[122.417816,29.927405],[122.409427,29.912481],[122.426401,29.911087],[122.40932,29.878586],[122.391696,29.86784],[122.391678,29.853744],[122.408786,29.849247],[122.406384,29.831481],[122.38903,29.834524],[122.374475,29.847531],[122.369693,29.859025],[122.376835,29.883906],[122.370102,29.895992],[122.346247,29.905366],[122.323408,29.932318],[122.346119,29.960083]]],[[[122.053147,29.955922],[122.04043,29.935389],[122.026813,29.940082],[122.02697,29.957304],[122.043028,29.964553],[122.053147,29.955922]]],[[[122.248774,29.953951],[122.235036,29.948009],[122.20727,29.963993],[122.207438,29.964493],[122.222081,29.966404],[122.223475,29.966372],[122.248774,29.953951]]],[[[122.162308,29.950298],[122.139044,29.947939],[122.131115,29.960288],[122.157879,29.967611],[122.162308,29.950298]]],[[[122.115603,29.981028],[122.119131,29.96247],[122.104606,29.966421],[122.115603,29.981028]]],[[[122.189125,29.965974],[122.179418,29.959233],[122.163904,29.970743],[122.138198,29.97649],[122.167343,29.987524],[122.189125,29.965974]]],[[[122.089608,29.986118],[122.07253,29.974954],[122.066325,29.984041],[122.071729,30.002435],[122.089608,29.986118]]],[[[122.386007,29.989683],[122.369516,29.984682],[122.373237,30.008327],[122.386235,30.026534],[122.401904,30.034315],[122.396474,30.011345],[122.386007,29.989683]]],[[[121.892031,29.983798],[121.872205,29.96982],[121.847935,29.97342],[121.845552,29.988324],[121.835862,29.992547],[121.842618,30.010896],[121.83784,30.049599],[121.852401,30.070511],[121.847973,30.077887],[121.849896,30.103449],[121.879134,30.092837],[121.902941,30.055491],[121.917372,30.042425],[121.927769,30.007746],[121.926192,29.999037],[121.892031,29.983798]]],[[[121.957838,30.10809],[121.940634,30.067772],[121.923506,30.086283],[121.907108,30.096159],[121.918389,30.107328],[121.943649,30.115863],[121.957838,30.10809]]],[[[122.76842,30.128529],[122.762327,30.127294],[122.755587,30.134772],[122.758095,30.14409],[122.772519,30.140623],[122.78279,30.130459],[122.76842,30.128529]]],[[[122.723111,30.175381],[122.716832,30.1709],[122.712151,30.177567],[122.718577,30.184463],[122.723111,30.175381]]],[[[122.030174,30.148354],[122.045773,30.147105],[122.096966,30.15933],[122.115783,30.149349],[122.137971,30.119301],[122.150328,30.113513],[122.181721,30.113904],[122.184569,30.109764],[122.237348,30.109239],[122.261921,30.10123],[122.29082,30.102062],[122.298223,30.091921],[122.295273,30.077985],[122.280145,30.080547],[122.257745,30.077824],[122.255548,30.065504],[122.287544,30.065326],[122.307759,30.03786],[122.321262,30.030907],[122.335688,29.997569],[122.318245,29.958501],[122.307059,29.946463],[122.273281,29.943264],[122.229883,29.972296],[122.181704,29.985374],[122.162553,29.994511],[122.120111,29.989905],[122.104556,30.007899],[122.065809,30.011065],[122.049799,30.000437],[122.025472,29.993677],[122.016997,30.013093],[121.995445,30.041556],[121.97478,30.059435],[121.988675,30.074077],[121.985127,30.102615],[121.961644,30.128491],[121.952496,30.147561],[121.935439,30.162342],[121.93688,30.172322],[121.953029,30.184475],[121.988288,30.162821],[122.030174,30.148354]]],[[[122.182996,30.173155],[122.165464,30.142118],[122.1487,30.147323],[122.139703,30.169],[122.149442,30.192811],[122.172461,30.20192],[122.210488,30.192064],[122.197923,30.179644],[122.182996,30.173155]]],[[[122.060589,30.183168],[122.02739,30.164029],[122.012881,30.186601],[122.039298,30.202454],[122.049966,30.202177],[122.060589,30.183168]]],[[[122.586953,30.203157],[122.587017,30.198044],[122.583107,30.19886],[122.583107,30.204252],[122.585771,30.206658],[122.589101,30.207324],[122.586953,30.203157]]],[[[122.687326,30.202614],[122.689781,30.190734],[122.686423,30.182679],[122.68449,30.194107],[122.678346,30.192475],[122.670269,30.204719],[122.669453,30.211164],[122.678046,30.209574],[122.687326,30.202614]]],[[[122.709713,30.191108],[122.704102,30.190821],[122.699384,30.196078],[122.698055,30.20286],[122.70095,30.209818],[122.708458,30.211738],[122.708717,30.207018],[122.707849,30.202365],[122.705263,30.200685],[122.7075,30.197073],[122.709713,30.191108]]],[[[122.592903,30.211814],[122.590411,30.208935],[122.589316,30.209429],[122.590583,30.212888],[122.592903,30.211814]]],[[[122.566004,30.209137],[122.564097,30.208745],[122.564546,30.210988],[122.565808,30.21368],[122.567013,30.213708],[122.566004,30.209137]]],[[[122.650334,30.192303],[122.644276,30.189209],[122.638691,30.196083],[122.633278,30.209058],[122.635727,30.214816],[122.646467,30.212925],[122.650334,30.192303]]],[[[122.56685,30.220383],[122.563733,30.218378],[122.562716,30.221237],[122.562997,30.22212],[122.566168,30.222122],[122.567332,30.221749],[122.56685,30.220383]]],[[[122.560219,30.222603],[122.557458,30.220706],[122.555751,30.221405],[122.555173,30.222364],[122.557536,30.224499],[122.560327,30.224943],[122.560219,30.222603]]],[[[122.1957,30.228512],[122.200785,30.217352],[122.175002,30.21783],[122.182758,30.232485],[122.1957,30.228512]]],[[[122.499988,30.227692],[122.499102,30.218742],[122.481881,30.221036],[122.469779,30.22846],[122.479928,30.233171],[122.499988,30.227692]]],[[[122.521821,30.224733],[122.519755,30.224457],[122.520696,30.229033],[122.518166,30.229767],[122.515239,30.232349],[122.521515,30.23305],[122.528857,30.233815],[122.529411,30.231259],[122.523966,30.230586],[122.52332,30.227769],[122.521821,30.224733]]],[[[122.269742,30.247292],[122.25726,30.237934],[122.251421,30.256195],[122.259793,30.270974],[122.29322,30.27183],[122.307402,30.266055],[122.310299,30.252708],[122.269742,30.247292]]],[[[122.396336,30.275801],[122.40653,30.256026],[122.418231,30.253007],[122.404729,30.233286],[122.393327,30.228386],[122.34891,30.240509],[122.323599,30.236722],[122.29479,30.237565],[122.281879,30.229559],[122.277146,30.243929],[122.315191,30.251224],[122.320424,30.266729],[122.362103,30.272685],[122.37749,30.270274],[122.396336,30.275801]]],[[[121.995303,30.309006],[121.984585,30.293644],[121.963766,30.298652],[121.951751,30.293647],[121.925331,30.309562],[121.939466,30.335387],[121.961612,30.336385],[121.976322,30.345078],[121.988422,30.328603],[121.995303,30.309006]]],[[[122.170882,30.353394],[122.185911,30.330904],[122.216728,30.335035],[122.217879,30.318037],[122.234581,30.299799],[122.217372,30.292387],[122.230682,30.271632],[122.222797,30.250846],[122.225585,30.235864],[122.199654,30.238699],[122.190473,30.246744],[122.148269,30.248764],[122.130286,30.255796],[122.100857,30.278135],[122.05595,30.29432],[122.065914,30.308233],[122.081834,30.291963],[122.089785,30.301833],[122.114027,30.318605],[122.129351,30.315158],[122.146697,30.31789],[122.1732,30.341324],[122.170882,30.353394]]],[[[122.479884,30.418473],[122.465986,30.417626],[122.453422,30.427884],[122.464911,30.441822],[122.479884,30.418473]]],[[[122.293576,30.46768],[122.350584,30.45921],[122.368445,30.459758],[122.385916,30.452449],[122.393889,30.456804],[122.413137,30.452385],[122.422788,30.442524],[122.421017,30.43156],[122.434732,30.41447],[122.4177,30.412793],[122.395588,30.426575],[122.376179,30.41994],[122.361169,30.431278],[122.343576,30.432105],[122.341118,30.416064],[122.310862,30.413448],[122.282399,30.427547],[122.281619,30.452749],[122.274161,30.474733],[122.283891,30.477914],[122.285404,30.478408],[122.28578,30.477914],[122.293576,30.46768]]],[[[122.341693,30.512934],[122.331044,30.5093],[122.31591,30.515392],[122.339223,30.528353],[122.341693,30.512934]]],[[[122.08031,30.581835],[122.067604,30.575044],[122.05389,30.595498],[122.077157,30.597895],[122.08031,30.581835]]],[[[122.102913,30.615409],[122.088429,30.604641],[122.042222,30.636073],[122.059366,30.647768],[122.076063,30.63599],[122.102875,30.624666],[122.102913,30.615409]]],[[[122.573007,30.658209],[122.558892,30.651696],[122.550146,30.659516],[122.556068,30.681194],[122.57189,30.665909],[122.573007,30.658209]]],[[[122.785473,30.73068],[122.772006,30.710444],[122.754913,30.71514],[122.773077,30.728218],[122.785473,30.73068]]],[[[122.833454,30.706917],[122.829315,30.702362],[122.825706,30.712567],[122.817572,30.71717],[122.803254,30.720814],[122.812046,30.735089],[122.815689,30.730324],[122.828296,30.727085],[122.831992,30.718996],[122.830075,30.713602],[122.833454,30.706917]]],[[[122.471349,30.715034],[122.489563,30.712857],[122.528012,30.724356],[122.530616,30.702283],[122.498565,30.70827],[122.461929,30.69906],[122.428621,30.696188],[122.426888,30.706608],[122.439887,30.717862],[122.437855,30.736897],[122.425878,30.745137],[122.441816,30.746575],[122.471349,30.715034]]],[[[122.691757,30.8455],[122.685137,30.84184],[122.671199,30.844787],[122.67512,30.863006],[122.687727,30.850045],[122.691757,30.8455]]],[[[119.779724,31.182732],[119.794487,31.164284],[119.830711,31.178888],[119.881355,31.168381],[119.908951,31.175247],[119.91399,31.171341],[119.917092,31.159147],[119.937286,31.1352],[119.942436,31.104212],[119.954888,31.091347],[119.965836,31.069797],[119.977402,31.060867],[119.979202,31.043333],[119.991982,31.026543],[120.048874,31.007517],[120.1019,30.963211],[120.150825,30.936314],[120.173447,30.937414],[120.241875,30.929483],[120.305603,30.935093],[120.369284,30.952931],[120.359673,30.93708],[120.353613,30.894373],[120.359253,30.889761],[120.411453,30.897089],[120.415787,30.901812],[120.411316,30.926022],[120.416351,30.93306],[120.422783,30.932335],[120.433502,30.917959],[120.435287,30.894133],[120.447395,30.87842],[120.43914,30.871973],[120.43956,30.861652],[120.443337,30.854187],[120.457001,30.845642],[120.451897,30.820917],[120.467926,30.806471],[120.4701,30.796068],[120.483604,30.77648],[120.495483,30.7711],[120.507065,30.767185],[120.526549,30.798015],[120.581482,30.859053],[120.636581,30.862619],[120.647156,30.857868],[120.658638,30.863935],[120.672707,30.885685],[120.705208,30.90073],[120.70668,30.924107],[120.703331,30.936213],[120.682541,30.954409],[120.70153,30.972935],[120.725807,30.971693],[120.739273,30.965622],[120.761864,30.980596],[120.76738,30.99682],[120.775459,31.001864],[120.804252,31.009308],[120.821106,31.008158],[120.832802,30.98781],[120.839073,30.984076],[120.895119,31.011978],[120.954895,31.026175],[120.961548,31.019232],[120.983925,31.012695],[120.994995,31.001501],[120.990074,30.989895],[120.992218,30.974798],[120.985626,30.965214],[120.986923,30.951242],[120.989525,30.908375],[120.981461,30.895309],[121.000885,30.888693],[121.011925,30.877727],[121.004662,30.857334],[120.986145,30.838718],[120.983032,30.828995],[120.987701,30.824984],[121.008537,30.838148],[121.032735,30.827631],[121.036384,30.826235],[121.041077,30.835644],[121.062546,30.853638],[121.1157,30.857037],[121.122673,30.839993],[121.133278,30.833595],[121.12429,30.823961],[121.118416,30.808889],[121.119659,30.788258],[121.129456,30.782072],[121.154579,30.786594],[121.173195,30.779016],[121.202698,30.788002],[121.223007,30.785507],[121.235298,30.76009],[121.253723,30.74997],[121.264748,30.738293],[121.269058,30.728523],[121.267601,30.70163],[121.274768,30.694376],[121.230451,30.668884],[121.174594,30.64544],[121.154976,30.633503],[121.144795,30.604389],[121.121365,30.596095],[121.080731,30.591422],[121.048326,30.580194],[121.002995,30.5558],[120.945105,30.504844],[120.933182,30.478727],[120.933352,30.477914],[120.945567,30.419735],[120.914683,30.416966],[120.915816,30.39172],[120.908721,30.372704],[120.999621,30.320239],[121.048855,30.291771],[121.073772,30.26901],[121.091868,30.280359],[121.072897,30.311998],[121.144972,30.365981],[121.160339,30.33001],[121.181169,30.336664],[121.175345,30.361813],[121.265724,30.36933],[121.270975,30.404436],[121.333926,30.383138],[121.373916,30.358406],[121.362288,30.342129],[121.438882,30.295013],[121.4645,30.275001],[121.482038,30.248659],[121.517895,30.219516],[121.549509,30.170532],[121.618957,30.069562],[121.629624,30.055645],[121.649875,30.068391],[121.677875,30.016364],[121.674878,30.001158],[121.730881,29.977422],[121.757352,29.976535],[121.804729,29.960671],[121.819168,29.948624],[121.881562,29.927258],[121.914795,29.921185],[121.935705,29.890537],[121.993853,29.889439],[122.026211,29.893835],[122.058028,29.887447],[122.076752,29.890431],[122.117463,29.907786],[122.133478,29.90027],[122.138096,29.881178],[122.058757,29.84518],[122.02345,29.823686],[122.025258,29.792815],[121.997042,29.766873],[121.928653,29.751267],[121.905615,29.752431],[121.889108,29.740732],[121.885999,29.716967],[121.865536,29.697865],[121.80047,29.669516],[121.77554,29.652013],[121.758023,29.629674],[121.745643,29.607899],[121.715256,29.588216],[121.698629,29.560987],[121.681318,29.562457],[121.643635,29.546439],[121.616851,29.550082],[121.611398,29.535423],[121.584929,29.520495],[121.552643,29.529432],[121.526246,29.507869],[121.517007,29.528152],[121.455349,29.513635],[121.461377,29.498746],[121.439518,29.475128],[121.445874,29.439615],[121.442581,29.414569],[121.468501,29.42164],[121.475606,29.466255],[121.509983,29.491265],[121.529009,29.468623],[121.51347,29.419947],[121.487742,29.411368],[121.494808,29.397163],[121.513882,29.40148],[121.545173,29.44119],[121.543497,29.452398],[121.569119,29.471949],[121.599047,29.485203],[121.622807,29.488755],[121.657138,29.505162],[121.689491,29.529785],[121.724728,29.541306],[121.746919,29.528625],[121.762973,29.536675],[121.759459,29.501263],[121.77229,29.469396],[121.801728,29.475167],[121.818813,29.495989],[121.830009,29.531359],[121.825937,29.547328],[121.798003,29.549055],[121.742806,29.545014],[121.747717,29.559767],[121.775657,29.575126],[121.794457,29.605346],[121.81872,29.613257],[121.875198,29.616234],[121.928699,29.643221],[121.955561,29.633223],[121.975732,29.614298],[121.979288,29.545117],[121.955562,29.511539],[121.955998,29.477379],[121.975874,29.467941],[121.962207,29.420456],[121.925224,29.385966],[121.923711,29.355138],[121.941436,29.338487],[121.928062,29.322858],[121.924969,29.285842],[121.951632,29.284611],[121.966788,29.263885],[121.933836,29.195556],[121.908218,29.189756],[121.876062,29.167657],[121.845621,29.160621],[121.805133,29.159515],[121.781708,29.174112],[121.783388,29.1957],[121.797621,29.250177],[121.796749,29.271826],[121.801993,29.301756],[121.819114,29.310514],[121.820803,29.330501],[121.797896,29.333069],[121.805623,29.371264],[121.773247,29.363566],[121.788117,29.346344],[121.779744,29.298369],[121.781863,29.27588],[121.775735,29.239549],[121.761592,29.208458],[121.756266,29.161211],[121.747484,29.150472],[121.704955,29.132382],[121.662772,29.165574],[121.627057,29.18795],[121.603073,29.232468],[121.600169,29.266772],[121.574461,29.256677],[121.581873,29.229673],[121.534015,29.222626],[121.52496,29.188231],[121.543809,29.173961],[121.572318,29.170801],[121.598323,29.155207],[121.603787,29.140489],[121.568211,29.135359],[121.541519,29.144884],[121.497876,29.153704],[121.484821,29.167916],[121.465792,29.154286],[121.452578,29.167728],[121.43713,29.162635],[121.470427,29.143551],[121.49924,29.137949],[121.503622,29.124016],[121.531956,29.125371],[121.573285,29.119373],[121.641514,29.104291],[121.633622,29.093613],[121.630114,29.042116],[121.591998,29.040515],[121.577459,29.052896],[121.543316,29.051713],[121.544561,29.03316],[121.528011,29.011401],[121.557504,29.011915],[121.550443,29.045797],[121.576727,29.047595],[121.5919,29.035541],[121.627068,29.037304],[121.648498,29.052005],[121.676017,29.042331],[121.682369,28.990794],[121.665917,28.976679],[121.702715,28.95745],[121.707567,28.93369],[121.693618,28.914843],[121.651378,28.899038],[121.610045,28.918062],[121.56296,28.932939],[121.549006,28.904848],[121.584745,28.910137],[121.601964,28.897707],[121.616081,28.905394],[121.651214,28.884808],[121.643746,28.861146],[121.673007,28.86267],[121.687788,28.805384],[121.678165,28.786503],[121.664956,28.726801],[121.634344,28.704999],[121.568355,28.6915],[121.529797,28.693136],[121.450592,28.694673],[121.450198,28.686551],[121.538659,28.654385],[121.557347,28.632887],[121.578086,28.590488],[121.624449,28.523592],[121.603408,28.490141],[121.580223,28.495248],[121.602392,28.483105],[121.604565,28.482854],[121.606219,28.482663],[121.623906,28.494111],[121.636441,28.477517],[121.657803,28.470113],[121.656762,28.456379],[121.61031,28.471294],[121.600251,28.46415],[121.595218,28.4301],[121.637423,28.41378],[121.645907,28.397531],[121.64462,28.371229],[121.624518,28.360448],[121.628323,28.341641],[121.651116,28.345163],[121.639628,28.315165],[121.640354,28.289369],[121.618005,28.27925],[121.617027,28.261743],[121.593357,28.250454],[121.582065,28.257283],[121.578222,28.301755],[121.546272,28.318307],[121.509749,28.331103],[121.459905,28.327268],[121.460807,28.304646],[121.443666,28.294796],[121.439694,28.266576],[121.422599,28.258676],[121.402994,28.213847],[121.376442,28.207962],[121.36882,28.194024],[121.385214,28.176084],[121.358935,28.139342],[121.322498,28.14003],[121.281059,28.081996],[121.237316,28.082093],[121.217463,28.055652],[121.182427,28.04367],[121.147262,28.054883],[121.14824,28.081023],[121.13441,28.100498],[121.129551,28.136544],[121.163928,28.148999],[121.200135,28.170541],[121.208645,28.197303],[121.194266,28.217304],[121.211134,28.258078],[121.227326,28.263406],[121.238255,28.280137],[121.214313,28.329765],[121.214525,28.359834],[121.204338,28.373386],[121.203097,28.389488],[121.170236,28.387526],[121.184399,28.357814],[121.146918,28.342406],[121.147887,28.325221],[121.117813,28.2753],[121.13157,28.244489],[121.119616,28.206421],[121.097602,28.17728],[121.09179,28.146072],[121.074463,28.153344],[121.063353,28.140217],[121.023939,28.111383],[121.006733,28.090874],[121.011391,28.037176],[120.997491,28.008596],[120.96688,27.983958],[120.941239,27.973569],[120.971513,27.940135],[120.940323,27.903431],[120.894939,27.942241],[120.887485,27.939867],[120.867703,27.932085],[120.912339,27.89042],[120.911721,27.879576],[120.831326,27.76875],[120.801454,27.781984],[120.774857,27.801523],[120.763566,27.790428],[120.737883,27.73931],[120.745663,27.721706],[120.721307,27.707975],[120.699097,27.711858],[120.686007,27.67199],[120.672254,27.621199],[120.647911,27.591135],[120.628759,27.584124],[120.600888,27.590141],[120.609471,27.574869],[120.63836,27.556623],[120.663557,27.500763],[120.665618,27.499955],[120.666815,27.499082],[120.665219,27.495176],[120.663786,27.493236],[120.679807,27.465542],[120.653202,27.449395],[120.638488,27.405572],[120.649478,27.395795],[120.648164,27.371738],[120.629178,27.364317],[120.620207,27.380753],[120.583743,27.383929],[120.5762,27.395278],[120.547248,27.406423],[120.539782,27.387859],[120.555883,27.370899],[120.531966,27.358311],[120.525369,27.326184],[120.555532,27.309712],[120.548751,27.283885],[120.524869,27.263665],[120.532968,27.244732],[120.508975,27.207696],[120.474753,27.167389],[120.462312,27.177217],[120.466423,27.19721],[120.453933,27.222854],[120.430943,27.213877],[120.423117,27.186306],[120.433013,27.17361],[120.407478,27.202866],[120.410652,27.226585],[120.400101,27.244719],[120.40194,27.252565],[120.421883,27.256683],[120.422493,27.262436],[120.403687,27.281075],[120.397812,27.297474],[120.352364,27.34696],[120.344452,27.370886],[120.34655,27.39596],[120.337654,27.400808],[120.324074,27.398432],[120.31755,27.409992],[120.296776,27.398268],[120.273926,27.395672],[120.261955,27.408482],[120.256637,27.431086],[120.249313,27.434818],[120.173172,27.42223],[120.153496,27.425432],[120.134529,27.42222],[120.122307,27.401033],[120.103912,27.396225],[120.096809,27.384342],[120.057831,27.354687],[120.031898,27.3444],[120.023285,27.348091],[120,27.382803],[119.965485,27.371658],[119.939751,27.346968],[119.934364,27.334505],[119.936714,27.317841],[119.928336,27.317492],[119.904556,27.319023],[119.871284,27.305782],[119.862282,27.309147],[119.865875,27.31848],[119.845993,27.324186],[119.833832,27.321003],[119.838615,27.307819],[119.833374,27.304029],[119.809517,27.305227],[119.794838,27.313341],[119.765205,27.309834],[119.76667,27.326328],[119.773834,27.32526],[119.777351,27.332073],[119.737953,27.367783],[119.743653,27.37937],[119.737701,27.381309],[119.734862,27.391068],[119.72924,27.398487],[119.70816,27.408102],[119.699166,27.428253],[119.685928,27.433344],[119.681435,27.442453],[119.695068,27.448994],[119.702568,27.460545],[119.704208,27.494019],[119.700478,27.51911],[119.685104,27.541685],[119.663025,27.538857],[119.659798,27.543005],[119.662636,27.571165],[119.625046,27.596592],[119.622383,27.622843],[119.642006,27.636282],[119.638512,27.668068],[119.633641,27.67349],[119.603783,27.678175],[119.580994,27.674191],[119.55114,27.679796],[119.537826,27.670902],[119.533333,27.647951],[119.523788,27.655388],[119.499306,27.660215],[119.488097,27.657449],[119.486175,27.646484],[119.491516,27.623436],[119.477402,27.588621],[119.479942,27.573544],[119.472252,27.548933],[119.461571,27.529543],[119.446709,27.516594],[119.433456,27.511824],[119.424622,27.521971],[119.42186,27.534071],[119.411621,27.542685],[119.371773,27.538017],[119.33419,27.506559],[119.339447,27.493174],[119.335404,27.486963],[119.280144,27.460838],[119.273056,27.444227],[119.261162,27.432703],[119.239545,27.424695],[119.214729,27.425369],[119.126541,27.437511],[119.119407,27.442722],[119.126587,27.476105],[119.119072,27.487078],[119.105507,27.485054],[119.085823,27.472559],[119.072121,27.476049],[119.052887,27.474094],[119.006355,27.50001],[118.981224,27.47929],[118.953247,27.481689],[118.955933,27.46386],[118.911392,27.461613],[118.900696,27.467688],[118.886592,27.486743],[118.876739,27.519247],[118.871551,27.522734],[118.858231,27.520443],[118.854706,27.525681],[118.868881,27.537115],[118.883278,27.536133],[118.894341,27.543364],[118.904282,27.57638],[118.899391,27.600063],[118.902725,27.623087],[118.895981,27.638371],[118.89653,27.650516],[118.868217,27.6915],[118.867378,27.698435],[118.870727,27.709974],[118.891388,27.717394],[118.864787,27.745491],[118.831568,27.836455],[118.824241,27.851081],[118.826164,27.882006],[118.803047,27.924534],[118.79171,27.93729],[118.773193,27.93939],[118.743897,27.95513],[118.722885,27.978706],[118.725632,28.038052],[118.711907,28.056383],[118.712425,28.062799],[118.748688,28.100388],[118.79248,28.123295],[118.800011,28.146898],[118.791741,28.174173],[118.762962,28.173952],[118.761147,28.177849],[118.765556,28.187475],[118.800842,28.224133],[118.802673,28.241093],[118.79541,28.248657],[118.779587,28.24935],[118.759094,28.252563],[118.752093,28.255973],[118.728737,28.278921],[118.722244,28.305506],[118.708748,28.31238],[118.69595,28.310782],[118.669563,28.280275],[118.641281,28.276133],[118.622085,28.262592],[118.603409,28.257303],[118.590691,28.26577],[118.589104,28.281122],[118.584686,28.286388],[118.572998,28.292103],[118.518791,28.272997],[118.495155,28.282122],[118.490234,28.277988],[118.493675,28.249575],[118.485397,28.241308],[118.435761,28.268702],[118.424271,28.292282],[118.455079,28.30465],[118.47274,28.320124],[118.48101,28.335728],[118.463043,28.3554],[118.455185,28.378761],[118.441887,28.395462],[118.438988,28.408978],[118.443626,28.424803],[118.466156,28.456255],[118.467407,28.473448],[118.416633,28.496941],[118.415306,28.503353],[118.43087,28.518749],[118.427302,28.527396],[118.416207,28.550575],[118.408295,28.581268],[118.41526,28.603291],[118.431091,28.618687],[118.427933,28.630142],[118.416969,28.638136],[118.412254,28.647293],[118.430435,28.665905],[118.432236,28.67416],[118.400856,28.708925],[118.379375,28.777686],[118.379204,28.788176],[118.360336,28.811964],[118.340736,28.820387],[118.313583,28.825342],[118.296837,28.83606],[118.275375,28.90819],[118.252043,28.925888],[118.202248,28.908825],[118.194672,28.909941],[118.201126,28.92441],[118.216446,28.941206],[118.181221,28.982321],[118.150894,28.983562],[118.096474,28.99362],[118.0867,29.009388],[118.085014,29.027491],[118.070282,29.041855],[118.064445,29.053976],[118.068726,29.078987],[118.040344,29.09832],[118.040275,29.108866],[118.046478,29.119904],[118.039078,29.130867],[118.039925,29.159298],[118.028267,29.178949],[118.034599,29.210161],[118.043709,29.218004],[118.074554,29.22871],[118.070814,29.286162],[118.073601,29.293812],[118.097237,29.287514],[118.111603,29.295607],[118.144425,29.287279],[118.152801,29.288462],[118.165848,29.299067],[118.164169,29.318544],[118.180596,29.33581],[118.206985,29.354258],[118.20269,29.373041],[118.189453,29.395222],[118.218689,29.424456],[118.240433,29.434628],[118.270103,29.432217],[118.299805,29.423151],[118.307655,29.429825],[118.311272,29.443361],[118.301933,29.477259],[118.303726,29.489645],[118.316818,29.49794],[118.340329,29.481841],[118.354279,29.481071],[118.376221,29.507217],[118.404678,29.511316],[118.424095,29.505081],[118.435522,29.514353],[118.45285,29.510691],[118.480423,29.517857],[118.490891,29.533924],[118.498688,29.570848],[118.529404,29.592907],[118.551964,29.620911],[118.572449,29.637903],[118.615044,29.652853],[118.632156,29.646448],[118.643196,29.648748],[118.691055,29.699898],[118.722381,29.71664],[118.739227,29.739796],[118.743179,29.75676],[118.731064,29.795731],[118.733177,29.814987],[118.753464,29.821177],[118.748459,29.839285],[118.755844,29.848913],[118.760063,29.850517],[118.771393,29.843866],[118.779571,29.848223],[118.834183,29.895647],[118.841057,29.909853],[118.834221,29.930721],[118.835022,29.941494],[118.883316,29.946266],[118.891502,29.951298],[118.890868,30.019232],[118.898224,30.026939],[118.885498,30.036493],[118.886818,30.056026],[118.882599,30.078989],[118.876793,30.086115],[118.877586,30.099575],[118.874412,30.103271],[118.861698,30.102564],[118.851234,30.1169],[118.853661,30.132265],[118.875496,30.127413],[118.885697,30.130438],[118.892067,30.136749],[118.892479,30.146824],[118.886414,30.151272],[118.873878,30.142376],[118.850426,30.143993],[118.843552,30.148846],[118.840721,30.161785],[118.852982,30.170713],[118.868584,30.171616],[118.899559,30.191296],[118.921028,30.214649],[118.900932,30.22201],[118.889839,30.234631],[118.887504,30.262829],[118.875092,30.285994],[118.879419,30.318166],[118.89476,30.330671],[118.915962,30.337978],[118.93959,30.360409],[118.952843,30.364056],[118.97773,30.35393],[119.00283,30.33119],[119.042236,30.310474],[119.053085,30.308388],[119.085205,30.329624],[119.120369,30.31188],[119.14579,30.311346],[119.158997,30.30397],[119.225159,30.295492],[119.248459,30.346293],[119.267525,30.344385],[119.28318,30.348906],[119.322815,30.376244],[119.33419,30.373215],[119.347878,30.357336],[119.358459,30.354996],[119.396721,30.371313],[119.400114,30.376281],[119.401932,30.384516],[119.372223,30.394812],[119.364113,30.411127],[119.345878,30.420151],[119.346016,30.441925],[119.333138,30.461926],[119.335625,30.477272],[119.329384,30.498615],[119.333702,30.510744],[119.32296,30.533943],[119.313683,30.536276],[119.299011,30.523045],[119.269776,30.515369],[119.26236,30.517921],[119.253159,30.534918],[119.238853,30.540016],[119.239197,30.555828],[119.263504,30.582325],[119.241852,30.606474],[119.238301,30.61675],[119.246971,30.621582],[119.281753,30.618008],[119.311279,30.6243],[119.325447,30.639366],[119.332474,30.658131],[119.343185,30.672064],[119.380508,30.688162],[119.391937,30.687649],[119.39695,30.682123],[119.410011,30.648594],[119.42833,30.646668],[119.43927,30.652798],[119.447662,30.67384],[119.486534,30.717861],[119.480637,30.746546],[119.48552,30.758665],[119.485176,30.782961],[119.496147,30.79092],[119.511742,30.777996],[119.531219,30.7843],[119.540177,30.80625],[119.570267,30.838839],[119.571737,30.857439],[119.555458,30.882706],[119.558937,30.916601],[119.564117,30.931238],[119.574875,30.941942],[119.582588,30.970999],[119.629173,31.021801],[119.62648,31.048634],[119.630112,31.066483],[119.624702,31.087831],[119.641411,31.105137],[119.64444,31.115656],[119.63211,31.139343],[119.637032,31.151684],[119.667358,31.16729],[119.678589,31.167898],[119.692925,31.158628],[119.720047,31.173101],[119.756134,31.175123],[119.779724,31.182732]]]]},"type":"Feature","properties":{"name":"浙江省","gb":"156330000"}},{"geometry":{"type":"MultiLineString","coordinates":[[[113.822282,22.229174],[113.817158,22.217076],[113.832924,22.182329],[113.86254,22.164463]],[[113.926444,22.470108],[113.868229,22.425476],[113.870169,22.361439]],[[114.165126,22.55549],[114.040934,22.501156]],[[114.109336,22.147741],[114.307268,22.147741]],[[114.420787,22.564707],[114.434856,22.561311],[114.454746,22.546272],[114.454746,22.502611]],[[114.45232,22.148469],[114.503259,22.148469],[114.502531,22.23846]],[[114.475121,22.424021],[114.502288,22.365805],[114.50233,22.363888],[114.502394,22.35572]]]},"type":"Feature","properties":{"name":"境界线","gb":""}},{"geometry":{"type":"MultiPolygon","coordinates":[[[[112.056226,3.837529],[112.042674,3.832541],[112.024364,3.83769],[112.025551,3.868023],[112.043755,3.877584],[112.05971,3.874285],[112.065429,3.860926],[112.056226,3.837529]]],[[[112.27577,3.866296],[112.250519,3.86362],[112.232103,3.878929],[112.231452,3.904214],[112.251455,3.924338],[112.271142,3.923319],[112.288119,3.908064],[112.286899,3.882329],[112.27577,3.866296]]],[[[112.29485,3.949401],[112.281789,3.941193],[112.255988,3.94546],[112.252167,3.955592],[112.26224,3.988178],[112.283731,3.996803],[112.299775,3.981093],[112.301752,3.966833],[112.29485,3.949401]]],[[[112.548476,4.904926],[112.533957,4.904081],[112.528722,4.915369],[112.544386,4.919887],[112.548476,4.904926]]],[[[112.603785,4.967161],[112.589266,4.966316],[112.584031,4.977604],[112.599695,4.982122],[112.603785,4.967161]]],[[[112.65784,5.008257],[112.643321,5.007412],[112.638086,5.0187],[112.65375,5.023218],[112.65784,5.008257]]],[[[112.515316,5.020011],[112.500797,5.019166],[112.495562,5.030454],[112.511226,5.034972],[112.515316,5.020011]]],[[[112.953067,5.002856],[112.939545,4.993731],[112.924541,4.995186],[112.907566,5.009982],[112.905981,5.034812],[112.921777,5.053579],[112.951515,5.046499],[112.959979,5.01891],[112.953067,5.002856]]],[[[112.736159,5.063482],[112.721716,5.052063],[112.657971,5.055144],[112.648374,5.08645],[112.664502,5.124062],[112.68701,5.12165],[112.732703,5.087862],[112.736159,5.063482]]],[[[112.612791,5.082723],[112.588502,5.072274],[112.56928,5.07375],[112.556899,5.101393],[112.567504,5.125242],[112.59925,5.14117],[112.623689,5.130934],[112.626619,5.114371],[112.612791,5.082723]]],[[[112.639899,5.352184],[112.624466,5.348125],[112.582713,5.355232],[112.573269,5.365392],[112.574107,5.379178],[112.59277,5.390116],[112.65832,5.396679],[112.668781,5.375481],[112.652527,5.355338],[112.639899,5.352184]]],[[[112.527305,5.469281],[112.492656,5.466009],[112.463757,5.477417],[112.439299,5.490412],[112.441511,5.508558],[112.471428,5.518289],[112.521887,5.505852],[112.533048,5.485111],[112.527305,5.469281]]],[[[112.554215,5.538613],[112.543947,5.533149],[112.535905,5.543762],[112.545708,5.548769],[112.554215,5.538613]]],[[[112.627849,5.463773],[112.615696,5.459698],[112.604849,5.469406],[112.5984,5.519083],[112.564774,5.568898],[112.573079,5.586783],[112.583833,5.589946],[112.608799,5.571433],[112.638863,5.495895],[112.639912,5.48026],[112.627849,5.463773]]],[[[112.363501,5.605541],[112.337733,5.605212],[112.326365,5.622278],[112.332759,5.645229],[112.357045,5.656138],[112.375904,5.639954],[112.376957,5.62386],[112.363501,5.605541]]],[[[112.559465,5.655343],[112.551913,5.597922],[112.531758,5.598944],[112.51619,5.613732],[112.509487,5.633532],[112.512891,5.681321],[112.521678,5.697365],[112.538965,5.704172],[112.555504,5.684782],[112.559465,5.655343]]],[[[112.492979,5.778642],[112.473693,5.724039],[112.454944,5.725053],[112.448634,5.755423],[112.469338,5.808181],[112.484788,5.809941],[112.492813,5.801627],[112.492979,5.778642]]],[[[112.571788,5.765832],[112.5621,5.744736],[112.536296,5.749464],[112.508425,5.780862],[112.510625,5.800617],[112.53331,5.838655],[112.545437,5.846408],[112.556742,5.838077],[112.56485,5.81827],[112.571788,5.765832]]],[[[112.56811,5.886055],[112.556422,5.882437],[112.550235,5.895799],[112.558642,5.899434],[112.56811,5.886055]]],[[[112.538904,5.907578],[112.516423,5.906313],[112.503699,5.91649],[112.499385,5.929842],[112.506344,5.93946],[112.518491,5.944455],[112.542484,5.931003],[112.546312,5.919951],[112.538904,5.907578]]],[[[112.533847,5.959087],[112.520295,5.954099],[112.510419,5.959205],[112.501812,5.983152],[112.508283,5.99553],[112.527461,6.00003],[112.53547,5.994014],[112.543605,5.970529],[112.533847,5.959087]]],[[[113.262225,6.314634],[113.251016,6.309634],[113.241608,6.314738],[113.239258,6.327026],[113.274561,6.35824],[113.281606,6.355906],[113.285494,6.33658],[113.262225,6.314634]]],[[[113.628713,6.953333],[113.619488,6.933154],[113.602141,6.934621],[113.602919,6.956681],[113.618345,6.961659],[113.628713,6.953333]]],[[[114.885169,7.192171],[114.855346,7.162508],[114.84297,7.16361],[114.839259,7.188243],[114.859623,7.206514],[114.876944,7.205733],[114.885169,7.192171]]],[[[113.844065,7.39878],[113.83995,7.397329],[113.838435,7.399544],[113.84253,7.40357],[113.846283,7.403183],[113.846304,7.40024],[113.844065,7.39878]]],[[[115.042236,7.485349],[115.030963,7.480552],[115.012532,7.488272],[115.007474,7.503552],[115.011948,7.52017],[115.029573,7.526321],[115.037026,7.521776],[115.047798,7.498148],[115.042236,7.485349]]],[[[109.432092,7.335802],[109.399794,7.319658],[109.376474,7.326299],[109.370544,7.341821],[109.383514,7.387418],[109.418023,7.44269],[109.486476,7.516544],[109.581473,7.597603],[109.614638,7.60885],[109.722761,7.598518],[109.83274,7.561269],[109.848644,7.545696],[109.846245,7.532662],[109.832127,7.531102],[109.699982,7.53014],[109.554344,7.477442],[109.51935,7.452777],[109.508804,7.416953],[109.432092,7.335802]]],[[[114.702583,7.562184],[114.68675,7.552558],[114.662354,7.554414],[114.645615,7.572527],[114.648252,7.598861],[114.671804,7.616076],[114.684526,7.616011],[114.705185,7.593373],[114.702583,7.562184]]],[[[111.521194,7.534218],[111.50331,7.526657],[111.48764,7.536683],[111.495196,7.570311],[111.498804,7.610845],[111.510442,7.619203],[111.565791,7.622748],[111.586119,7.615759],[111.58785,7.592031],[111.546612,7.578467],[111.521194,7.534218]]],[[[113.845233,7.622324],[113.78455,7.613434],[113.771787,7.615338],[113.768354,7.623449],[113.773104,7.640715],[113.840893,7.652143],[113.85672,7.641395],[113.85456,7.628898],[113.845233,7.622324]]],[[[111.709513,7.70083],[111.659939,7.653642],[111.645878,7.656774],[111.634898,7.665246],[111.632448,7.680562],[111.643832,7.724117],[111.689573,7.762142],[111.717611,7.754008],[111.72721,7.734407],[111.709513,7.70083]]],[[[110.429561,7.783704],[110.398842,7.778967],[110.383752,7.796982],[110.391044,7.823038],[110.405039,7.841721],[110.425777,7.847324],[110.439943,7.84236],[110.447541,7.826014],[110.429561,7.783704]]],[[[112.895418,7.858965],[112.885301,7.855955],[112.880936,7.866307],[112.887868,7.878514],[112.901097,7.882655],[112.906249,7.871152],[112.895418,7.858965]]],[[[111.553553,7.805679],[111.541942,7.793495],[111.51772,7.799739],[111.51511,7.837244],[111.520459,7.85252],[111.546768,7.881462],[111.57551,7.897385],[111.584902,7.892746],[111.589665,7.881245],[111.568008,7.856105],[111.553553,7.805679]]],[[[114.057454,7.933381],[114.046223,7.930862],[114.043162,7.939339],[114.05289,7.942233],[114.057454,7.933381]]],[[[114.226526,7.627657],[114.195421,7.59912],[114.172428,7.589672],[114.094433,7.589515],[114.012088,7.568779],[113.959499,7.581553],[113.926957,7.625221],[113.935487,7.638421],[113.954566,7.644578],[113.966207,7.642312],[113.973438,7.627561],[114.007927,7.625353],[114.045331,7.638408],[114.093568,7.709163],[114.177352,7.738536],[114.219141,7.767387],[114.241068,7.795057],[114.259444,7.846834],[114.277311,7.865138],[114.419757,7.949487],[114.47251,7.965958],[114.500882,7.957538],[114.535362,7.908068],[114.538727,7.883404],[114.527406,7.867274],[114.44071,7.825776],[114.418381,7.802345],[114.390536,7.73774],[114.389263,7.680175],[114.367996,7.665383],[114.257736,7.641662],[114.226526,7.627657]]],[[[111.694655,7.922796],[111.687734,7.909059],[111.661924,7.919136],[111.583929,7.919531],[111.583012,7.938664],[111.610908,7.963773],[111.661555,7.970403],[111.682635,7.967235],[111.691331,7.951123],[111.694655,7.922796]]],[[[109.928174,7.812335],[109.89086,7.800293],[109.848452,7.802954],[109.842322,7.8462],[109.847811,7.891835],[109.904698,7.955963],[109.929557,7.966437],[110.015905,7.979046],[110.02098,7.96679],[109.9868,7.865854],[109.965389,7.838239],[109.928174,7.812335]]],[[[113.943563,7.98559],[113.94019,7.985239],[113.933794,7.988214],[113.93189,7.992271],[113.934502,7.994097],[113.943895,7.991474],[113.945039,7.988893],[113.943563,7.98559]]],[[[114.900048,7.964374],[114.882396,7.962037],[114.871752,7.967984],[114.863857,7.984665],[114.873953,8.005761],[114.893354,8.010516],[114.910086,7.993444],[114.910923,7.975413],[114.900048,7.964374]]],[[[115.428891,7.986162],[115.403434,7.980405],[115.394339,7.993695],[115.395414,8.052549],[115.404382,8.056918],[115.417924,8.050964],[115.428573,8.030309],[115.433274,8.002327],[115.428891,7.986162]]],[[[110.550456,7.961663],[110.538041,7.954388],[110.528038,7.958515],[110.518571,8.00341],[110.541215,8.090542],[110.556972,8.095355],[110.567801,8.092039],[110.5788,8.065075],[110.550456,7.961663]]],[[[114.137898,8.102648],[114.130023,8.097399],[114.120649,8.101523],[114.130773,8.116522],[114.145397,8.111273],[114.137898,8.102648]]],[[[113.227252,8.077631],[113.221405,8.077278],[113.217804,8.089921],[113.233639,8.111265],[113.255353,8.12837],[113.279921,8.128246],[113.276536,8.111047],[113.227252,8.077631]]],[[[114.804087,8.116544],[114.796986,8.113269],[114.789843,8.11588],[114.793883,8.127632],[114.772445,8.138612],[114.777248,8.146478],[114.787679,8.144186],[114.797532,8.141593],[114.807766,8.126458],[114.804087,8.116544]]],[[[114.569361,8.115157],[114.517298,8.10696],[114.538497,8.131132],[114.586443,8.138247],[114.633562,8.156034],[114.666152,8.160651],[114.675633,8.145888],[114.600799,8.123459],[114.569361,8.115157]]],[[[114.768161,8.158664],[114.760719,8.150608],[114.727672,8.157397],[114.693505,8.163456],[114.688936,8.173044],[114.705333,8.187308],[114.729385,8.179829],[114.764714,8.168614],[114.768161,8.158664]]],[[[111.993808,8.112954],[111.966381,8.099655],[111.905708,8.115447],[111.86997,8.149523],[111.870801,8.190249],[111.904046,8.203547],[111.948096,8.208534],[111.993808,8.201885],[112.01708,8.178613],[112.023729,8.157004],[112.020405,8.138719],[111.993808,8.112954]]],[[[110.438202,8.083725],[110.41246,8.080594],[110.391627,8.088038],[110.368703,8.155016],[110.373555,8.173746],[110.458919,8.20756],[110.51785,8.218678],[110.540322,8.214487],[110.548739,8.199767],[110.546375,8.18184],[110.508699,8.104569],[110.456406,8.095049],[110.438202,8.083725]]],[[[113.360858,8.206646],[113.298637,8.128534],[113.29164,8.125509],[113.284546,8.135874],[113.330069,8.204124],[113.272827,8.138611],[113.261524,8.137903],[113.274186,8.166532],[113.340383,8.233912],[113.353171,8.299267],[113.34798,8.316126],[113.361942,8.326767],[113.377681,8.307177],[113.38376,8.275393],[113.37932,8.242131],[113.360858,8.206646]]],[[[115.429398,8.333365],[115.413649,8.318366],[115.4054,8.320616],[115.415149,8.342364],[115.427898,8.346114],[115.429398,8.333365]]],[[[115.210977,8.370545],[115.232351,8.367171],[115.261224,8.368295],[115.275848,8.356671],[115.261973,8.346172],[115.244725,8.355171],[115.191103,8.354421],[115.16898,8.384794],[115.192978,8.388919],[115.210977,8.370545]]],[[[115.972221,8.44373],[115.965982,8.4424],[115.959635,8.456054],[115.973521,8.455984],[115.972221,8.44373]]],[[[112.96579,8.440815],[112.951966,8.43811],[112.943552,8.449229],[112.946256,8.466659],[112.961883,8.475074],[112.974204,8.468763],[112.977209,8.45524],[112.96579,8.440815]]],[[[115.539616,8.455456],[115.51119,8.450151],[115.508911,8.477406],[115.524121,8.486183],[115.534555,8.483406],[115.541567,8.473835],[115.539616,8.455456]]],[[[114.35491,8.499726],[114.343679,8.497207],[114.340618,8.505684],[114.350346,8.508578],[114.35491,8.499726]]],[[[115.275962,8.487851],[115.264713,8.469102],[115.239965,8.473602],[115.236215,8.48935],[115.237715,8.5021],[115.257214,8.514099],[115.272963,8.504349],[115.275962,8.487851]]],[[[114.361247,8.519844],[114.361534,8.512091],[114.353494,8.517834],[114.361247,8.519844]]],[[[111.46292,8.535547],[111.448843,8.528279],[111.432951,8.542221],[111.454415,8.562498],[111.471003,8.567306],[111.483512,8.561535],[111.484407,8.552561],[111.46292,8.535547]]],[[[111.891651,8.642043],[111.885002,8.640381],[111.882509,8.642874],[111.884171,8.647446],[111.890405,8.650355],[111.895807,8.649939],[111.896223,8.646199],[111.891651,8.642043]]],[[[111.679713,8.661367],[111.643974,8.659705],[111.643974,8.664692],[111.698829,8.679652],[111.701439,8.674991],[111.679713,8.661367]]],[[[114.200155,8.686857],[114.177748,8.674095],[114.168951,8.698051],[114.170672,8.719379],[114.158141,8.741147],[114.157322,8.750716],[114.165891,8.758398],[114.196406,8.738746],[114.194706,8.714475],[114.20532,8.698603],[114.200155,8.686857]]],[[[113.990758,8.773662],[113.97201,8.769538],[113.962635,8.779662],[113.966385,8.787536],[113.981009,8.787162],[113.993008,8.779287],[113.990758,8.773662]]],[[[113.956261,8.786787],[113.940887,8.784912],[113.940137,8.798786],[113.957011,8.797286],[113.956261,8.786787]]],[[[112.590206,8.813094],[112.589044,8.811931],[112.585943,8.812319],[112.58323,8.813481],[112.582649,8.815661],[112.583618,8.817744],[112.586234,8.817211],[112.588075,8.816921],[112.589819,8.816194],[112.590206,8.813094]]],[[[112.575867,8.815807],[112.572379,8.814256],[112.569279,8.815032],[112.568504,8.818519],[112.570442,8.820457],[112.572379,8.82007],[112.575867,8.818519],[112.575867,8.815807]]],[[[112.608614,8.817889],[112.606483,8.817405],[112.60532,8.818519],[112.605126,8.821862],[112.606095,8.824865],[112.608033,8.823412],[112.608808,8.82162],[112.609292,8.818761],[112.608614,8.817889]]],[[[112.64514,8.819052],[112.643009,8.818955],[112.64078,8.819052],[112.638261,8.822007],[112.637098,8.82472],[112.638261,8.825447],[112.640586,8.825495],[112.64233,8.824381],[112.644268,8.822637],[112.645818,8.821474],[112.6464,8.819633],[112.64514,8.819052]]],[[[112.559203,8.832858],[112.555328,8.830921],[112.552615,8.832471],[112.553002,8.835184],[112.555328,8.837509],[112.559591,8.838671],[112.561141,8.836734],[112.559203,8.832858]]],[[[112.228999,8.840629],[112.229469,8.83702],[112.224448,8.833411],[112.220526,8.832784],[112.214721,8.835765],[112.228999,8.840629]]],[[[113.922888,8.80516],[113.91568,8.800964],[113.880891,8.81491],[113.884285,8.839601],[113.910889,8.842658],[113.918388,8.829159],[113.910514,8.822409],[113.924013,8.81341],[113.922888,8.80516]]],[[[114.04213,8.786787],[114.052254,8.764288],[114.045879,8.745914],[114.022256,8.742165],[114.004257,8.748914],[113.991883,8.764288],[114.002758,8.773662],[114.014007,8.773288],[114.004632,8.792411],[113.987759,8.808535],[113.926638,8.829159],[113.927388,8.835908],[113.946886,8.844157],[113.984009,8.840783],[114.016257,8.817534],[114.04213,8.786787]]],[[[114.648518,8.841668],[114.63279,8.838805],[114.634099,8.865285],[114.665486,8.880577],[114.681263,8.876818],[114.648518,8.841668]]],[[[112.266304,8.874329],[112.253789,8.860241],[112.237314,8.873107],[112.213622,8.869655],[112.196363,8.857888],[112.198089,8.842511],[112.18036,8.84816],[112.184753,8.862594],[112.208288,8.878755],[112.252063,8.888953],[112.264144,8.88456],[112.266304,8.874329]]],[[[112.848733,8.910726],[112.847571,8.909563],[112.84447,8.910338],[112.842533,8.913439],[112.842145,8.916151],[112.843695,8.916151],[112.847183,8.913826],[112.848733,8.912663],[112.848733,8.910726]]],[[[112.825868,8.916539],[112.822768,8.915764],[112.820055,8.916539],[112.818505,8.919252],[112.81928,8.920802],[112.821605,8.921577],[112.823931,8.921577],[112.826643,8.920802],[112.827419,8.919639],[112.825868,8.916539]]],[[[116.27833,8.884894],[116.253023,8.880254],[116.26626,8.922075],[116.296458,8.922263],[116.27833,8.884894]]],[[[112.35325,8.934223],[112.348592,8.92732],[112.340721,8.9309],[112.348526,8.936556],[112.35325,8.934223]]],[[[113.661257,8.97585],[113.65301,8.9751],[113.648513,8.984846],[113.678498,9.011083],[113.724977,9.023827],[113.737721,9.020829],[113.732473,9.002087],[113.661257,8.97585]]],[[[116.60253,9.020515],[116.59598,9.020515],[116.597828,9.031263],[116.603202,9.030759],[116.60253,9.020515]]],[[[116.679436,9.03434],[116.670862,9.031661],[116.651037,9.043449],[116.649429,9.056844],[116.663897,9.060595],[116.6789,9.047735],[116.679436,9.03434]]],[[[116.471838,9.178219],[116.460586,9.170181],[116.450941,9.173396],[116.454692,9.183577],[116.471838,9.178219]]],[[[113.667254,9.233167],[113.662756,9.220797],[113.64439,9.22492],[113.650387,9.238039],[113.667254,9.233167]]],[[[111.52022,9.314174],[111.486748,9.288399],[111.466303,9.289681],[111.470967,9.309706],[111.495457,9.330809],[111.520689,9.332451],[111.52022,9.314174]]],[[[115.961977,9.330931],[115.941615,9.323429],[115.895534,9.324501],[115.92554,9.336289],[115.961977,9.330931]]],[[[111.685388,9.330438],[111.664377,9.327006],[111.660063,9.341769],[111.676697,9.368809],[111.702449,9.381651],[111.708012,9.360395],[111.685388,9.330438]]],[[[114.227241,9.369227],[114.213747,9.36323],[114.192007,9.375224],[114.201753,9.399963],[114.216746,9.401462],[114.22949,9.393965],[114.227241,9.369227]]],[[[115.456694,9.356114],[115.439011,9.350756],[115.427759,9.380762],[115.451871,9.415591],[115.461516,9.373261],[115.456694,9.356114]]],[[[116.933813,9.459032],[116.925902,9.448667],[116.919629,9.455213],[116.930812,9.465851],[116.933813,9.459032]]],[[[112.428513,9.463769],[112.425073,9.44079],[112.398016,9.442107],[112.38765,9.462797],[112.394181,9.473967],[112.420627,9.473833],[112.428513,9.463769]]],[[[116.446898,9.51847],[116.442612,9.506682],[116.432431,9.516862],[116.439397,9.526507],[116.446898,9.51847]]],[[[112.902557,9.558497],[112.902339,9.558249],[112.901964,9.558016],[112.901687,9.557971],[112.901357,9.558011],[112.901073,9.558043],[112.900934,9.558069],[112.900462,9.557609],[112.897776,9.558333],[112.893233,9.553873],[112.896099,9.551042],[112.895853,9.550794],[112.895882,9.550636],[112.89598,9.550486],[112.896172,9.550363],[112.89627,9.550303],[112.896747,9.550305],[112.89687,9.550338],[112.897569,9.550326],[112.897748,9.55037],[112.897832,9.550439],[112.897929,9.550489],[112.898436,9.550829],[112.899251,9.551578],[112.900836,9.553054],[112.900841,9.55327],[112.901313,9.553994],[112.902452,9.554872],[112.903197,9.555577],[112.903757,9.555842],[112.904621,9.556735],[112.905053,9.557177],[112.905244,9.557285],[112.90539,9.557315],[112.905547,9.557323],[112.905676,9.557307],[112.905801,9.557339],[112.905842,9.557462],[112.905864,9.557598],[112.905958,9.557647],[112.905988,9.557696],[112.906046,9.5577],[112.9061,9.557642],[112.906084,9.557572],[112.906038,9.557445],[112.90607,9.557151],[112.906231,9.556969],[112.906322,9.55677],[112.906371,9.556612],[112.906389,9.556472],[112.906392,9.556281],[112.906341,9.556086],[112.906247,9.555911],[112.906121,9.555795],[112.905735,9.555594],[112.902978,9.554557],[112.902559,9.554377],[112.898136,9.550154],[112.897503,9.549213],[112.896806,9.548678],[112.89481,9.54707],[112.888695,9.542743],[112.886872,9.541518],[112.883295,9.53977],[112.882444,9.539346],[112.882325,9.539344],[112.882162,9.539335],[112.882012,9.539402],[112.881879,9.539499],[112.881781,9.539615],[112.881311,9.540313],[112.880981,9.540282],[112.880663,9.540277],[112.880445,9.540203],[112.880313,9.540094],[112.880167,9.539897],[112.880144,9.53977],[112.880182,9.539606],[112.880355,9.539632],[112.880361,9.539589],[112.880523,9.53961],[112.880539,9.539481],[112.880589,9.539487],[112.88073,9.538562],[112.880304,9.538491],[112.880383,9.53821],[112.879846,9.53817],[112.879588,9.538244],[112.879152,9.53814],[112.877621,9.537714],[112.877397,9.537681],[112.877104,9.537759],[112.876103,9.538806],[112.87592,9.538889],[112.875485,9.538936],[112.875127,9.539332],[112.875673,9.539851],[112.876895,9.543137],[112.881656,9.547842],[112.88288,9.548251],[112.8842,9.549498],[112.884633,9.550147],[112.886267,9.551729],[112.886353,9.552258],[112.886718,9.552702],[112.887923,9.553418],[112.888582,9.554021],[112.897836,9.563162],[112.89782,9.5634],[112.898327,9.56365],[112.898863,9.563777],[112.899335,9.563587],[112.899569,9.5634],[112.900047,9.56275],[112.900408,9.562407],[112.900379,9.561977],[112.900388,9.56175],[112.900794,9.561301],[112.902213,9.559846],[112.902841,9.55961],[112.902897,9.559545],[112.902814,9.559385],[112.902779,9.558863],[112.902711,9.558505],[112.902557,9.558497]]],[[[112.928332,9.580032],[112.916913,9.580032],[112.916612,9.588145],[112.924426,9.588145],[112.928332,9.580032]]],[[[116.206849,9.60956],[116.199883,9.592414],[116.181129,9.604202],[116.190238,9.618669],[116.206849,9.60956]]],[[[112.964094,9.636829],[112.952073,9.632622],[112.952374,9.638332],[112.962591,9.644041],[112.964094,9.636829]]],[[[113.037668,9.651411],[113.037368,9.6451],[113.027451,9.648706],[113.028352,9.654116],[113.037668,9.651411]]],[[[112.985288,9.650599],[112.980179,9.646391],[112.974169,9.653303],[112.984386,9.655407],[112.985288,9.650599]]],[[[113.055647,9.660656],[113.048134,9.650739],[113.046331,9.657952],[113.052341,9.663361],[113.055647,9.660656]]],[[[113.008092,9.653691],[113.001481,9.65279],[112.994569,9.660303],[113.00118,9.665111],[113.009895,9.664811],[113.008092,9.653691]]],[[[114.451732,9.702922],[114.443753,9.700186],[114.43053,9.708393],[114.430302,9.731875],[114.446945,9.737118],[114.461535,9.728455],[114.460167,9.711813],[114.451732,9.702922]]],[[[114.725191,9.73007],[114.718262,9.711015],[114.702671,9.713324],[114.696319,9.725451],[114.706713,9.738732],[114.725191,9.73007]]],[[[114.288625,9.70512],[114.277325,9.699173],[114.27108,9.703534],[114.272369,9.732577],[114.283569,9.739913],[114.293928,9.719468],[114.288625,9.70512]]],[[[116.637468,9.733034],[116.633312,9.731278],[116.62736,9.732902],[116.626819,9.737502],[116.628713,9.743995],[116.633583,9.745078],[116.639265,9.741019],[116.640618,9.73669],[116.637468,9.733034]]],[[[116.59435,9.749136],[116.591373,9.747783],[116.58488,9.748866],[116.582174,9.754007],[116.582444,9.761312],[116.588126,9.764829],[116.592726,9.763206],[116.596244,9.757795],[116.59435,9.749136]]],[[[116.568916,9.758065],[116.561069,9.758065],[116.555658,9.761041],[116.555658,9.767806],[116.563775,9.771053],[116.571892,9.767535],[116.571351,9.761583],[116.568916,9.758065]]],[[[114.266471,9.767419],[114.259879,9.760183],[114.250264,9.769798],[114.25418,9.781246],[114.266471,9.767419]]],[[[114.376397,9.780256],[114.368938,9.775572],[114.366634,9.782065],[114.372643,9.782362],[114.376397,9.780256]]],[[[116.761024,9.784716],[116.757236,9.774976],[116.74966,9.779846],[116.756154,9.794052],[116.761024,9.784716]]],[[[115.848383,9.661535],[115.844632,9.657784],[115.848918,9.750482],[115.840881,9.767092],[115.855884,9.794419],[115.877317,9.800849],[115.88589,9.795491],[115.890177,9.77888],[115.862314,9.686718],[115.848383,9.661535]]],[[[114.407472,9.795595],[114.402343,9.792918],[114.399493,9.797181],[114.403953,9.802905],[114.407472,9.795595]]],[[[116.527247,9.761718],[116.499107,9.760095],[116.481791,9.765506],[116.463933,9.782417],[116.461498,9.791616],[116.465827,9.802169],[116.469885,9.804469],[116.489908,9.803386],[116.519671,9.786611],[116.527788,9.768753],[116.527247,9.761718]]],[[[116.459063,9.785393],[116.449593,9.782146],[116.445805,9.787828],[116.442287,9.797028],[116.443099,9.810556],[116.451216,9.810827],[116.457981,9.803792],[116.459063,9.785393]]],[[[116.506684,9.811368],[116.501814,9.804063],[116.490991,9.808392],[116.488285,9.817321],[116.493967,9.825708],[116.499108,9.82625],[116.50452,9.821379],[116.506684,9.811368]]],[[[114.470886,9.829148],[114.460478,9.826583],[114.460949,9.832171],[114.464592,9.837573],[114.470886,9.829148]]],[[[114.495419,9.852243],[114.492891,9.847758],[114.489373,9.850608],[114.488555,9.855762],[114.495419,9.852243]]],[[[114.290056,9.851369],[114.278118,9.847907],[114.276383,9.860099],[114.281884,9.858215],[114.290056,9.851369]]],[[[116.624113,9.857771],[116.620325,9.848031],[116.612749,9.852901],[116.619243,9.867107],[116.624113,9.857771]]],[[[114.516978,9.868028],[114.509371,9.862576],[114.505306,9.870754],[114.512344,9.874075],[114.516978,9.868028]]],[[[114.312293,9.876237],[114.30441,9.876082],[114.302403,9.881955],[114.309069,9.882277],[114.312293,9.876237]]],[[[114.331867,9.884306],[114.33126,9.884272],[114.331087,9.884396],[114.328224,9.88566],[114.32815,9.885722],[114.328212,9.886143],[114.328274,9.886217],[114.328447,9.886292],[114.330442,9.886465],[114.330665,9.88644],[114.330864,9.886378],[114.330987,9.886316],[114.331149,9.886217],[114.331644,9.885536],[114.331731,9.885313],[114.331892,9.884421],[114.331867,9.884306]]],[[[114.535489,9.895064],[114.535093,9.88307],[114.528501,9.887481],[114.528699,9.897195],[114.535489,9.895064]]],[[[114.401376,9.897393],[114.395429,9.891694],[114.387995,9.898484],[114.390027,9.902349],[114.401376,9.897393]]],[[[114.565003,9.901581],[114.564538,9.90138],[114.564408,9.901383],[114.563008,9.904195],[114.562673,9.905608],[114.56271,9.905856],[114.563825,9.906488],[114.564061,9.9065],[114.565486,9.90562],[114.565498,9.905273],[114.56504,9.901742],[114.565003,9.901581]]],[[[114.475768,9.900318],[114.471704,9.895014],[114.457827,9.897294],[114.455745,9.910478],[114.465658,9.911865],[114.475768,9.900318]]],[[[114.603214,9.90391],[114.593971,9.900119],[114.593203,9.913748],[114.600984,9.913376],[114.603214,9.90391]]],[[[114.502729,9.908148],[114.488158,9.906612],[114.49247,9.921183],[114.501441,9.922273],[114.502729,9.908148]]],[[[115.583665,9.903215],[115.556138,9.876728],[115.508736,9.883766],[115.501754,9.891166],[115.506649,9.933063],[115.539548,9.935163],[115.578907,9.9225],[115.583665,9.903215]]],[[[114.530236,9.936299],[114.528501,9.922521],[114.515566,9.931987],[114.517746,9.941057],[114.530236,9.936299]]],[[[114.577542,9.968861],[114.574073,9.958205],[114.548202,9.962864],[114.564408,9.96896],[114.577542,9.968861]]],[[[114.5936,9.972107],[114.587553,9.971512],[114.583589,9.978426],[114.592286,9.98249],[114.5936,9.972107]]],[[[114.007802,10.000026],[114.00499,9.995708],[114.001749,9.996489],[114.002592,10.001544],[114.007802,10.000026]]],[[[114.670395,10.006452],[114.657583,9.955764],[114.653643,9.96502],[114.657918,9.997563],[114.633856,9.989441],[114.607421,9.997383],[114.670395,10.006452]]],[[[115.186094,10.004576],[115.1848,9.994294],[115.174759,9.995687],[115.176942,10.009095],[115.186094,10.004576]]],[[[114.448964,10.00043],[114.431279,9.993573],[114.404392,10.002054],[114.394467,10.024611],[114.408903,10.041032],[114.442467,10.045002],[114.45528,10.037423],[114.460693,10.022626],[114.448964,10.00043]]],[[[113.854648,9.998297],[113.846717,9.994898],[113.844073,10.007362],[113.84785,10.072699],[113.860313,10.127461],[113.868244,10.114998],[113.854648,9.998297]]],[[[117.413656,10.11562],[117.404759,10.106722],[117.384909,10.107406],[117.373958,10.116304],[117.374642,10.145051],[117.38354,10.151896],[117.401336,10.147789],[117.413656,10.133416],[117.413656,10.11562]]],[[[116.160583,10.127649],[116.143399,10.127376],[116.134671,10.139378],[116.137125,10.153016],[116.161128,10.144287],[116.160583,10.127649]]],[[[114.256757,10.166263],[114.254328,10.156648],[114.250711,10.169881],[114.256757,10.166263]]],[[[114.367947,10.178554],[114.367477,10.178554],[114.366857,10.178603],[114.366461,10.178653],[114.366082,10.178746],[114.365643,10.178851],[114.365376,10.178981],[114.365197,10.179124],[114.365023,10.179409],[114.364899,10.179768],[114.364899,10.179991],[114.365011,10.180289],[114.365222,10.180462],[114.365568,10.180561],[114.366015,10.180635],[114.366485,10.180635],[114.367055,10.180536],[114.368096,10.180239],[114.368592,10.180041],[114.36892,10.179855],[114.369137,10.179743],[114.369323,10.17957],[114.369409,10.179421],[114.369484,10.179124],[114.369459,10.17895],[114.36936,10.178777],[114.369162,10.178628],[114.368939,10.178603],[114.368418,10.178554],[114.367947,10.178554]]],[[[114.225979,10.216865],[114.225038,10.198726],[114.216315,10.210818],[114.225979,10.216865]]],[[[115.28142,10.216978],[115.303534,10.199424],[115.326103,10.200792],[115.309233,10.182326],[115.287347,10.175715],[115.278912,10.198056],[115.28142,10.216978]]],[[[114.41674,10.202393],[114.40326,10.198428],[114.393546,10.205565],[114.410991,10.212107],[114.425463,10.22876],[114.452425,10.230346],[114.452623,10.223457],[114.431609,10.219839],[114.41674,10.202393]]],[[[113.644818,10.240468],[113.636223,10.225136],[113.630183,10.229782],[113.644818,10.240468]]],[[[114.503175,10.24224],[114.517449,10.228759],[114.471654,10.235301],[114.466302,10.244619],[114.503175,10.24224]]],[[[115.375118,10.256988],[115.365315,10.244906],[115.358476,10.245134],[115.360755,10.254481],[115.375118,10.256988]]],[[[114.572165,10.255919],[114.551349,10.238077],[114.533903,10.247196],[114.552538,10.251756],[114.563838,10.265633],[114.581482,10.272572],[114.61221,10.26821],[114.607452,10.261867],[114.572165,10.255919]]],[[[114.299974,10.283698],[114.248827,10.244049],[114.243128,10.245238],[114.244689,10.253763],[114.303146,10.300152],[114.333279,10.308677],[114.357069,10.327906],[114.355879,10.309668],[114.299974,10.283698]]],[[[114.63699,10.323719],[114.616968,10.312617],[114.582473,10.310833],[114.564631,10.327089],[114.598927,10.323322],[114.637387,10.334226],[114.63699,10.323719]]],[[[115.085833,10.338491],[115.079221,10.336668],[115.076258,10.344875],[115.085149,10.348978],[115.085833,10.338491]]],[[[114.685957,10.298938],[114.644524,10.289224],[114.636396,10.296956],[114.650075,10.30548],[114.647101,10.320547],[114.675054,10.336605],[114.697257,10.364359],[114.723624,10.374668],[114.706178,10.344931],[114.711729,10.319754],[114.685957,10.298938]]],[[[114.481579,10.37359],[114.481467,10.373584],[114.481331,10.37359],[114.481226,10.373607],[114.481133,10.37364],[114.48104,10.373701],[114.480352,10.374519],[114.479906,10.375002],[114.479027,10.375882],[114.478977,10.376043],[114.478967,10.376288],[114.478989,10.376477],[114.479042,10.376635],[114.479104,10.376731],[114.479211,10.376791],[114.479332,10.376816],[114.47949,10.376823],[114.479621,10.376812],[114.479832,10.37675],[114.48008,10.376626],[114.480197,10.376514],[114.481455,10.375164],[114.481641,10.374903],[114.481774,10.37468],[114.481852,10.374519],[114.481889,10.374358],[114.481916,10.37415],[114.481921,10.374025],[114.481914,10.373912],[114.481893,10.373822],[114.481864,10.373751],[114.481824,10.373695],[114.481765,10.37364],[114.481678,10.373605],[114.481579,10.37359]]],[[[114.366486,10.375188],[114.366139,10.375089],[114.365693,10.375015],[114.365123,10.374965],[114.364726,10.374965],[114.364132,10.374965],[114.363463,10.37499],[114.363091,10.375064],[114.362917,10.375138],[114.362694,10.375188],[114.362323,10.375188],[114.361901,10.375114],[114.36153,10.374965],[114.361307,10.374841],[114.361009,10.374717],[114.360563,10.374643],[114.360291,10.374643],[114.360117,10.374792],[114.360043,10.37499],[114.360086,10.375442],[114.360166,10.375845],[114.360266,10.376229],[114.360414,10.376501],[114.360588,10.376749],[114.36091,10.377096],[114.361207,10.377394],[114.361554,10.377592],[114.362199,10.377889],[114.363438,10.37831],[114.365941,10.379277],[114.367527,10.379896],[114.368493,10.380219],[114.369162,10.380343],[114.369782,10.380367],[114.370649,10.380367],[114.371021,10.380367],[114.371392,10.380268],[114.371541,10.38012],[114.371665,10.379971],[114.371714,10.379748],[114.371739,10.379475],[114.371739,10.379029],[114.37169,10.378657],[114.371467,10.378335],[114.370798,10.377765],[114.369906,10.37722],[114.368617,10.376477],[114.367527,10.375783],[114.366857,10.375361],[114.366486,10.375188]]],[[[117.328188,10.327153],[117.308532,10.327153],[117.298002,10.341193],[117.30081,10.373485],[117.312042,10.383313],[117.337314,10.372783],[117.342228,10.357339],[117.338718,10.338385],[117.328188,10.327153]]],[[[116.600254,10.403318],[116.596042,10.397176],[116.588847,10.403669],[116.597271,10.405073],[116.600254,10.403318]]],[[[114.562649,10.348921],[114.554124,10.345947],[114.545798,10.353877],[114.568695,10.406114],[114.5907,10.414837],[114.594764,10.406511],[114.579301,10.389561],[114.562649,10.348921]]],[[[116.686425,10.413585],[116.682213,10.407443],[116.675018,10.413936],[116.683442,10.41534],[116.686425,10.413585]]],[[[116.53675,10.3608],[116.551492,10.351674],[116.572553,10.351674],[116.613971,10.360098],[116.663111,10.383967],[116.679258,10.379052],[116.682768,10.369926],[116.673641,10.35027],[116.642753,10.32921],[116.611163,10.317978],[116.560618,10.30464],[116.50867,10.30815],[116.48761,10.333422],[116.486908,10.379052],[116.52271,10.431703],[116.54728,10.445041],[116.555704,10.440829],[116.555704,10.419769],[116.531836,10.386073],[116.528326,10.372032],[116.53675,10.3608]]],[[[115.727827,10.465828],[115.727125,10.460738],[115.724142,10.462142],[115.722913,10.466179],[115.727827,10.465828]]],[[[115.785743,10.463195],[115.780653,10.456175],[115.762752,10.458105],[115.786796,10.474427],[115.785743,10.463195]]],[[[116.100417,10.439679],[116.081463,10.422128],[116.03513,10.425638],[116.001434,10.450209],[115.997924,10.480395],[116.011262,10.503561],[116.033726,10.512687],[116.064615,10.502859],[116.082165,10.488819],[116.093397,10.474779],[116.100417,10.439679]]],[[[115.704309,10.48759],[115.697114,10.485484],[115.695534,10.491451],[115.71326,10.516372],[115.715892,10.503561],[115.704309,10.48759]]],[[[116.896524,10.496186],[116.869497,10.47653],[116.848085,10.481795],[116.847032,10.494958],[116.870374,10.521108],[116.887222,10.522863],[116.896875,10.513386],[116.896524,10.496186]]],[[[115.742755,10.533405],[115.722854,10.52521],[115.724961,10.538321],[115.742053,10.540194],[115.742755,10.533405]]],[[[115.795902,10.541131],[115.796604,10.530829],[115.781386,10.534809],[115.779981,10.541131],[115.795902,10.541131]]],[[[115.142798,10.548822],[115.149262,10.537606],[115.131926,10.539036],[115.142798,10.548822]]],[[[116.764546,10.502066],[116.750155,10.495046],[116.705227,10.499609],[116.660298,10.489781],[116.649066,10.498907],[116.672934,10.541378],[116.705929,10.567353],[116.717863,10.569459],[116.736466,10.560333],[116.76595,10.515053],[116.764546,10.502066]]],[[[116.998666,10.559192],[116.983923,10.54445],[116.963214,10.546205],[116.957598,10.553576],[116.963565,10.57955],[116.983923,10.582358],[116.993751,10.57253],[116.998666,10.559192]]],[[[117.029707,10.598301],[117.024969,10.590754],[117.017422,10.592334],[117.017071,10.599003],[117.029707,10.598301]]],[[[117.075337,10.598301],[117.070599,10.590754],[117.063052,10.592334],[117.062701,10.599003],[117.075337,10.598301]]],[[[117.238041,10.607492],[117.228341,10.586706],[117.198132,10.592249],[117.18178,10.619133],[117.187323,10.637701],[117.209218,10.642967],[117.229449,10.629387],[117.238041,10.607492]]],[[[116.173426,10.615811],[116.163951,10.608813],[116.160598,10.63826],[116.164971,10.662604],[116.16949,10.633449],[116.175612,10.629513],[116.173426,10.615811]]],[[[114.425562,10.66688],[114.425538,10.666608],[114.425389,10.66631],[114.42529,10.666137],[114.425042,10.666038],[114.424844,10.665988],[114.424621,10.666038],[114.424546,10.666286],[114.424546,10.666558],[114.424472,10.666806],[114.424299,10.66688],[114.423976,10.66688],[114.423679,10.66688],[114.423481,10.66693],[114.423208,10.667079],[114.42306,10.667277],[114.422985,10.667549],[114.42296,10.667896],[114.42296,10.668367],[114.42301,10.668714],[114.42301,10.669111],[114.42301,10.669408],[114.42306,10.669829],[114.423134,10.670176],[114.423307,10.670374],[114.423506,10.670449],[114.423803,10.670473],[114.424076,10.670424],[114.424348,10.670275],[114.424546,10.670003],[114.424794,10.66968],[114.424968,10.669433],[114.425191,10.668987],[114.425389,10.668689],[114.425562,10.668293],[114.425612,10.667921],[114.425637,10.667599],[114.425612,10.667178],[114.425562,10.66688]]],[[[117.705343,10.653086],[117.680677,10.640614],[117.661554,10.641446],[117.661554,10.659183],[117.686497,10.677752],[117.6998,10.675812],[117.708946,10.666112],[117.705343,10.653086]]],[[[114.46868,10.674314],[114.461742,10.667971],[114.452325,10.669656],[114.455497,10.684524],[114.46868,10.674314]]],[[[114.408117,10.678081],[114.392901,10.673423],[114.380362,10.680113],[114.380264,10.693941],[114.40772,10.684524],[114.408117,10.678081]]],[[[115.804124,10.731496],[115.803714,10.731115],[115.803363,10.731145],[115.802807,10.731672],[115.80228,10.732345],[115.802222,10.733193],[115.802339,10.733808],[115.802456,10.734276],[115.803041,10.73451],[115.803656,10.734335],[115.80427,10.733867],[115.804592,10.733428],[115.804739,10.732989],[115.804651,10.732725],[115.8043,10.732081],[115.804124,10.731496]]],[[[116.202873,10.757245],[116.203203,10.747702],[116.19695,10.749018],[116.197937,10.76177],[116.202873,10.757245]]],[[[117.235273,10.731525],[117.221693,10.722102],[117.188989,10.728754],[117.184278,10.751203],[117.19675,10.762012],[117.227236,10.756746],[117.235273,10.731525]]],[[[117.449508,10.659884],[117.428722,10.652124],[117.392138,10.67679],[117.305392,10.686213],[117.293197,10.690647],[117.290703,10.704504],[117.341975,10.767971],[117.380775,10.774345],[117.41237,10.764922],[117.439253,10.745522],[117.452556,10.681501],[117.449508,10.659884]]],[[[114.371144,10.720604],[114.371343,10.705736],[114.337641,10.709305],[114.337542,10.701573],[114.314645,10.694635],[114.347652,10.732698],[114.381651,10.736266],[114.411586,10.755297],[114.429032,10.775716],[114.443503,10.779285],[114.41337,10.74261],[114.398105,10.736464],[114.371144,10.720604]]],[[[114.55234,10.728138],[114.535588,10.701574],[114.528154,10.706926],[114.496435,10.694635],[114.572561,10.753315],[114.578508,10.798714],[114.599027,10.768084],[114.584753,10.737554],[114.55234,10.728138]]],[[[116.094154,10.811967],[116.094484,10.802424],[116.088231,10.80374],[116.089218,10.816492],[116.094154,10.811967]]],[[[115.821977,10.813562],[115.82035,10.813345],[115.818614,10.814972],[115.818723,10.816274],[115.819699,10.818009],[115.821326,10.820396],[115.823387,10.822674],[115.825991,10.822674],[115.82892,10.82224],[115.829787,10.821155],[115.829245,10.819311],[115.827943,10.818118],[115.825774,10.817359],[115.824255,10.816382],[115.823387,10.814647],[115.821977,10.813562]]],[[[116.882075,10.829245],[116.880677,10.821511],[116.870969,10.822169],[116.86957,10.827106],[116.882075,10.829245]]],[[[115.864174,10.835908],[115.861787,10.827013],[115.846818,10.828098],[115.840092,10.845237],[115.85658,10.846538],[115.864174,10.835908]]],[[[114.880071,10.853034],[114.870547,10.847459],[114.870547,10.852337],[114.880071,10.853034]]],[[[116.716875,10.866102],[116.715477,10.858368],[116.705769,10.859026],[116.70437,10.863963],[116.716875,10.866102]]],[[[117.797911,10.740595],[117.785716,10.740318],[117.779619,10.749464],[117.782113,10.799905],[117.805671,10.85284],[117.829228,10.868083],[117.841423,10.86254],[117.85916,10.836211],[117.861654,10.814594],[117.851677,10.792976],[117.797911,10.740595]]],[[[114.581086,10.871866],[114.56483,10.831622],[114.55809,10.833803],[114.561856,10.864134],[114.517846,10.840741],[114.482558,10.79792],[114.471456,10.794352],[114.47106,10.802084],[114.5004,10.835389],[114.573156,10.896448],[114.583465,10.889708],[114.581086,10.871866]]],[[[116.452279,10.903371],[116.450881,10.895637],[116.441173,10.896295],[116.439774,10.901232],[116.452279,10.903371]]],[[[114.925138,10.866739],[114.902605,10.859073],[114.898656,10.86279],[114.91422,10.871617],[114.933965,10.905533],[114.925138,10.866739]]],[[[115.940105,10.876422],[115.922749,10.875989],[115.913637,10.888572],[115.915373,10.902022],[115.930993,10.91287],[115.952254,10.904626],[115.953339,10.889873],[115.940105,10.876422]]],[[[116.716863,10.942203],[116.715465,10.934469],[116.705757,10.935127],[116.704358,10.940064],[116.716863,10.942203]]],[[[114.103415,10.920336],[114.077841,10.90527],[114.05544,10.912506],[114.075859,10.93917],[114.095386,10.946306],[114.104505,10.935601],[114.103415,10.920336]]],[[[114.672079,10.967916],[114.659688,10.957409],[114.651065,10.956021],[114.648289,10.963158],[114.651204,10.970181],[114.654435,10.970989],[114.656616,10.965636],[114.668213,10.971484],[114.672079,10.967916]]],[[[114.706375,10.997851],[114.698637,10.989795],[114.689128,10.984767],[114.683478,10.984965],[114.682388,10.98665],[114.681793,10.992697],[114.684172,10.995968],[114.689822,10.994877],[114.701518,11.000527],[114.706375,11.001618],[114.70697,10.999338],[114.706375,10.997851]]],[[[114.667519,10.997851],[114.663654,10.997851],[114.662563,11.00023],[114.663654,11.009151],[114.664942,11.017378],[114.669898,11.023722],[114.67426,11.02392],[114.677233,11.021145],[114.676341,11.014801],[114.673207,11.009574],[114.67079,11.001816],[114.667519,10.997851]]],[[[114.190345,11.0431],[114.18633,11.027835],[114.170124,11.034278],[114.175477,11.042108],[114.187272,11.045825],[114.192872,11.052566],[114.195598,11.047461],[114.190345,11.0431]]],[[[114.290037,11.052553],[114.290037,11.051314],[114.28855,11.051339],[114.288476,11.051153],[114.288154,11.050806],[114.287758,11.050459],[114.287089,11.050038],[114.286742,11.04974],[114.286494,11.049517],[114.286147,11.049418],[114.28585,11.049443],[114.285527,11.049493],[114.285156,11.04974],[114.284858,11.050286],[114.284412,11.050732],[114.284128,11.050881],[114.283768,11.05093],[114.28352,11.05088],[114.277771,11.050521],[114.277746,11.05181],[114.281965,11.052039],[114.281909,11.052442],[114.281909,11.052987],[114.282009,11.053507],[114.282157,11.054003],[114.282331,11.054399],[114.282554,11.05492],[114.282876,11.055391],[114.283198,11.055688],[114.28357,11.055961],[114.283991,11.056109],[114.284288,11.056184],[114.284834,11.056208],[114.285205,11.056159],[114.285552,11.055936],[114.28585,11.055614],[114.286197,11.055391],[114.286742,11.055192],[114.287101,11.055112],[114.287237,11.055044],[114.287535,11.054746],[114.287807,11.054449],[114.288105,11.054127],[114.288452,11.053705],[114.288625,11.05321],[114.288674,11.05259],[114.290037,11.052553]]],[[[114.211161,11.054251],[114.205709,11.050385],[114.203132,11.058216],[114.209029,11.060446],[114.211161,11.054251]]],[[[114.233513,11.061734],[114.229548,11.055985],[114.214779,11.057175],[114.215869,11.064559],[114.225781,11.06446],[114.233513,11.061734]]],[[[114.34111,11.05891],[114.344282,11.051872],[114.308697,11.05772],[114.326043,11.069813],[114.327332,11.061388],[114.34111,11.05891]]],[[[114.724515,11.010241],[114.721541,11.010043],[114.718417,11.014928],[114.721739,11.021938],[114.76456,11.067236],[114.773977,11.073778],[114.779825,11.072985],[114.781212,11.069318],[114.774631,11.059692],[114.746524,11.027866],[114.724515,11.010241]]],[[[117.68268,11.036923],[117.668507,11.034266],[117.654335,11.045781],[117.656107,11.061724],[117.675208,11.075094],[117.694194,11.066153],[117.692423,11.045781],[117.68268,11.036923]]],[[[114.823141,11.059009],[114.803515,11.049196],[114.790431,11.051972],[114.791026,11.066047],[114.803714,11.077446],[114.821556,11.074869],[114.823141,11.059009]]],[[[114.261019,11.074769],[114.255468,11.066939],[114.251751,11.070061],[114.254874,11.074224],[114.251355,11.07918],[114.257748,11.078536],[114.261019,11.074769]]],[[[115.025027,11.080107],[115.023168,11.078945],[115.022472,11.079526],[115.022007,11.080455],[115.021891,11.0815],[115.021891,11.082081],[115.022123,11.083127],[115.023168,11.083823],[115.024446,11.084056],[115.027001,11.084404],[115.027001,11.083359],[115.026653,11.082197],[115.025027,11.080107]]],[[[114.383634,11.091223],[114.372135,11.076256],[114.364206,11.093206],[114.379966,11.097567],[114.383634,11.091223]]],[[[117.508576,11.087961],[117.472408,11.082557],[117.461877,11.087823],[117.48488,11.110965],[117.499707,11.114429],[117.514951,11.104729],[117.516752,11.09586],[117.508576,11.087961]]],[[[114.72511,11.073878],[114.721343,11.072391],[114.716883,11.07477],[114.71718,11.083096],[114.721938,11.095288],[114.727687,11.108174],[114.733634,11.1166],[114.740077,11.116897],[114.741168,11.110058],[114.736806,11.094],[114.72511,11.073878]]],[[[114.804507,11.09846],[114.799947,11.096874],[114.798262,11.099551],[114.798361,11.112238],[114.802326,11.12443],[114.805002,11.128693],[114.809661,11.128098],[114.811148,11.123043],[114.811346,11.114716],[114.810157,11.108472],[114.804507,11.09846]]],[[[117.344782,11.042786],[117.31679,11.020337],[117.29739,11.023109],[117.290184,11.030869],[117.256095,11.107084],[117.262192,11.122882],[117.299607,11.14339],[117.317344,11.142005],[117.33425,11.126762],[117.355314,11.077152],[117.344782,11.042786]]],[[[114.76347,11.135334],[114.749989,11.125818],[114.746817,11.126413],[114.744934,11.132063],[114.747862,11.138809],[114.757324,11.146634],[114.763767,11.150301],[114.768723,11.149508],[114.769615,11.145246],[114.76347,11.135334]]],[[[114.806787,11.152184],[114.806589,11.142767],[114.803417,11.140091],[114.797172,11.140785],[114.793505,11.144849],[114.788351,11.144551],[114.784782,11.143857],[114.780123,11.145344],[114.780123,11.150895],[114.781511,11.154364],[114.788351,11.158428],[114.797073,11.159915],[114.804706,11.157041],[114.806787,11.152184]]],[[[114.634215,11.316033],[114.605073,11.310085],[114.59754,11.310878],[114.593972,11.320791],[114.60547,11.33665],[114.628664,11.340813],[114.640361,11.332091],[114.634215,11.316033]]],[[[114.588817,11.329315],[114.576328,11.31861],[114.559279,11.322178],[114.55571,11.329513],[114.557693,11.343391],[114.569389,11.350131],[114.589808,11.342796],[114.588817,11.329315]]],[[[114.639171,11.358457],[114.623906,11.34458],[114.608245,11.345769],[114.604677,11.360836],[114.629457,11.373722],[114.639171,11.358457]]],[[[114.309787,11.37957],[114.299181,11.375804],[114.296604,11.390474],[114.306517,11.396359],[114.309787,11.37957]]],[[[114.363611,11.40108],[114.355186,11.395529],[114.350527,11.400882],[114.363611,11.406532],[114.363611,11.40108]]],[[[114.327171,11.410193],[114.321285,11.405788],[114.317916,11.409902],[114.325647,11.415056],[114.327171,11.410193]]],[[[114.379917,11.412875],[114.374316,11.405441],[114.370004,11.413371],[114.377587,11.417237],[114.379917,11.412875]]],[[[114.332387,11.426084],[114.330826,11.425861],[114.328918,11.426257],[114.327729,11.428537],[114.329538,11.430594],[114.331793,11.430891],[114.33214,11.430569],[114.332858,11.428859],[114.332387,11.426084]]],[[[114.388045,11.437904],[114.383584,11.431659],[114.380462,11.435277],[114.385517,11.442662],[114.388045,11.437904]]],[[[114.354095,11.448114],[114.35062,11.447984],[114.350279,11.448163],[114.350155,11.448424],[114.35013,11.448708],[114.351567,11.450938],[114.352509,11.451731],[114.35355,11.452178],[114.356201,11.452054],[114.356492,11.4518],[114.356647,11.451509],[114.356722,11.450393],[114.354728,11.448337],[114.354095,11.448114]]],[[[114.400136,11.455597],[114.381204,11.453119],[114.374662,11.461495],[114.394883,11.469772],[114.400136,11.455597]]],[[[114.735716,11.442116],[114.725209,11.426257],[114.708358,11.427843],[114.701618,11.437755],[114.681595,11.4891],[114.689525,11.507141],[114.705187,11.509916],[114.721443,11.501193],[114.719064,11.467294],[114.735716,11.442116]]],[[[114.639171,11.427843],[114.624303,11.404053],[114.611615,11.406432],[114.603685,11.423085],[114.613796,11.477602],[114.60884,11.513088],[114.616175,11.523595],[114.635603,11.528155],[114.646704,11.522802],[114.633422,11.483351],[114.639171,11.427843]]],[[[116.830595,11.921992],[116.829197,11.914258],[116.819489,11.914916],[116.81809,11.919853],[116.830595,11.921992]]],[[[115.417381,13.931365],[115.393135,13.926517],[115.357582,13.950356],[115.372986,13.970191],[115.394707,13.978788],[115.418922,13.978658],[115.434128,13.962392],[115.434021,13.944966],[115.417381,13.931365]]],[[[117.726823,15.085803],[117.726236,15.0851],[117.723694,15.082055],[117.718498,15.081333],[117.717452,15.082312],[117.716331,15.083361],[117.716132,15.084106],[117.715862,15.085115],[117.715361,15.086988],[117.714859,15.088861],[117.715756,15.093251],[117.716415,15.096472],[117.71875,15.098805],[117.719175,15.098901],[117.72097,15.099305],[117.723,15.09975],[117.727303,15.096361],[117.72728,15.093583],[117.727224,15.08869],[117.727196,15.08625],[117.726823,15.085803]]],[[[117.759193,15.099],[117.762026,15.096635],[117.763252,15.095612],[117.764677,15.090839],[117.764969,15.089861],[117.763407,15.087388],[117.76297,15.086695],[117.762839,15.086468],[117.762665,15.086166],[117.759868,15.086244],[117.758667,15.086278],[117.756279,15.086333],[117.755408,15.087025],[117.750305,15.091084],[117.748728,15.093851],[117.748611,15.094055],[117.74876,15.096936],[117.748802,15.09775],[117.750623,15.098963],[117.752304,15.100083],[117.759193,15.099]]],[[[117.815223,15.097737],[117.813871,15.095462],[117.811531,15.091528],[117.808333,15.089171],[117.807083,15.08825],[117.80473,15.088657],[117.802109,15.089111],[117.800192,15.09143],[117.799469,15.092305],[117.799593,15.093117],[117.8,15.095776],[117.800124,15.096592],[117.80014,15.096694],[117.806198,15.103416],[117.809577,15.104411],[117.811859,15.105083],[117.812834,15.104576],[117.814476,15.103723],[117.81572,15.100966],[117.815918,15.100528],[117.815247,15.097777],[117.815223,15.097737]]],[[[117.814598,15.12021],[117.810203,15.11852],[117.806602,15.11931],[117.805298,15.1197],[117.804604,15.12095],[117.806503,15.12286],[117.809502,15.12438],[117.813202,15.12326],[117.814598,15.12021]]],[[[117.831039,15.135738],[117.826645,15.134048],[117.823044,15.134839],[117.821739,15.135229],[117.821045,15.136478],[117.822945,15.138389],[117.825943,15.139909],[117.829643,15.138788],[117.831039,15.135738]]],[[[117.73172,15.200306],[117.727249,15.199778],[117.726811,15.200431],[117.725555,15.202306],[117.726219,15.206889],[117.726248,15.206916],[117.726791,15.207425],[117.729549,15.210006],[117.729721,15.210167],[117.732803,15.208805],[117.733066,15.208374],[117.734749,15.205611],[117.733713,15.203797],[117.732177,15.201106],[117.73172,15.200306]]],[[[117.750099,15.22532],[117.7556,15.21968],[117.7621,15.21242],[117.765503,15.20729],[117.767998,15.20173],[117.7714,15.19637],[117.778297,15.18909],[117.7883,15.18175],[117.7975,15.17856],[117.806396,15.17491],[117.812698,15.17293],[117.819298,15.17071],[117.826798,15.16802],[117.831596,15.16423],[117.839203,15.15304],[117.841698,15.1415],[117.8405,15.1328],[117.839623,15.131085],[117.83992,15.131111],[117.847054,15.12775],[117.847171,15.127556],[117.847389,15.127194],[117.848003,15.126101],[117.848747,15.124778],[117.845453,15.121111],[117.84478,15.120361],[117.839996,15.122861],[117.837418,15.124194],[117.837029,15.124833],[117.835472,15.127389],[117.836482,15.12956],[117.836617,15.12985],[117.829201,15.15028],[117.8246,15.15567],[117.817703,15.1572],[117.809502,15.15968],[117.7948,15.1653],[117.787499,15.16822],[117.780701,15.1709],[117.775101,15.17401],[117.7686,15.18013],[117.764504,15.18596],[117.7602,15.19272],[117.751701,15.20209],[117.748703,15.20767],[117.7444,15.21488],[117.735603,15.22105],[117.727699,15.22031],[117.722504,15.21698],[117.721497,15.21769],[117.7192,15.20948],[117.717903,15.20308],[117.716301,15.19715],[117.716103,15.19003],[117.716301,15.17992],[117.716103,15.17074],[117.716797,15.16109],[117.718002,15.15096],[117.718903,15.14175],[117.720741,15.132916],[117.726227,15.128349],[117.73262,15.126522],[117.752716,15.126522],[117.764587,15.123781],[117.777374,15.119214],[117.786514,15.120128],[117.791992,15.121955],[117.828529,15.111678],[117.824417,15.109852],[117.813003,15.10734],[117.800217,15.106426],[117.78286,15.105513],[117.751801,15.106426],[117.733528,15.106426],[117.722572,15.10734],[117.714401,15.11246],[117.708504,15.12017],[117.705704,15.13056],[117.704903,15.13747],[117.7043,15.14391],[117.704803,15.15263],[117.704597,15.16228],[117.704002,15.17033],[117.704201,15.17675],[117.704102,15.18433],[117.705803,15.19256],[117.708198,15.20422],[117.7099,15.2152],[117.710999,15.22436],[117.714699,15.23047],[117.722901,15.23465],[117.731201,15.23539],[117.738503,15.23591],[117.744102,15.23142],[117.750099,15.22532]],[[117.70903,15.141666],[117.71022,15.139167],[117.714249,15.140111],[117.716278,15.148194],[117.714585,15.151834],[117.711723,15.152722],[117.70903,15.141666]]],[[[114.235731,15.432335],[114.224008,15.420006],[114.211678,15.42708],[114.219561,15.43274],[114.235731,15.432335]]],[[[114.193083,15.439208],[114.196317,15.426272],[114.17853,15.430112],[114.174689,15.443048],[114.193083,15.439208]]],[[[113.986712,15.445474],[114.000861,15.436984],[114.012584,15.441229],[114.03502,15.434761],[114.04068,15.422229],[114.019457,15.410304],[113.997627,15.423846],[113.980851,15.425665],[113.986712,15.445474]]],[[[113.899192,15.469324],[113.866851,15.466495],[113.854724,15.476399],[113.853309,15.503888],[113.902021,15.476803],[113.899192,15.469324]]],[[[113.796512,15.518441],[113.789842,15.509143],[113.777714,15.512984],[113.76882,15.529356],[113.79065,15.529356],[113.796512,15.518441]]],[[[114.281816,15.529962],[114.275348,15.522281],[114.264231,15.53259],[114.274944,15.540877],[114.281816,15.529962]]],[[[114.489197,15.577866],[114.482123,15.572005],[114.45524,15.578069],[114.449985,15.592217],[114.464134,15.596664],[114.484953,15.591611],[114.489197,15.577866]]],[[[114.424719,15.602122],[114.430176,15.588579],[114.408145,15.591207],[114.404709,15.600707],[114.424719,15.602122]]],[[[113.757097,15.627185],[113.742948,15.593632],[113.711619,15.603738],[113.705959,15.613441],[113.735268,15.628398],[113.757097,15.627185]]],[[[114.622803,15.622738],[114.598952,15.605558],[114.587431,15.610611],[114.588846,15.623951],[114.620781,15.633653],[114.622803,15.622738]]],[[[113.922234,15.671248],[113.907479,15.65528],[113.897171,15.661546],[113.893937,15.673876],[113.903032,15.683174],[113.916979,15.684184],[113.922234,15.671248]]],[[[114.700419,15.668419],[114.688494,15.668419],[114.679398,15.686003],[114.68243,15.693684],[114.697792,15.690046],[114.700419,15.668419]]],[[[112.260411,15.716744],[112.237,15.702213],[112.224892,15.704837],[112.228928,15.721991],[112.242046,15.731678],[112.262631,15.731274],[112.260411,15.716744]]],[[[114.331135,15.743003],[114.332146,15.729865],[114.320422,15.730269],[114.316582,15.740376],[114.331135,15.743003]]],[[[113.925064,15.775343],[113.924053,15.761195],[113.911117,15.769482],[113.913543,15.780194],[113.925064,15.775343]]],[[[114.741451,15.776758],[114.734579,15.761195],[114.721643,15.774535],[114.731143,15.786258],[114.741451,15.776758]]],[[[111.206518,15.780252],[111.205509,15.780051],[111.204098,15.780152],[111.20087,15.780353],[111.198954,15.780656],[111.19724,15.780857],[111.195626,15.780958],[111.194618,15.781261],[111.194215,15.782068],[111.194215,15.782975],[111.194416,15.783984],[111.195223,15.785194],[111.196837,15.786101],[111.198954,15.786908],[111.200669,15.787312],[111.202585,15.788017],[111.203997,15.789429],[111.205509,15.790135],[111.20672,15.790135],[111.208232,15.790135],[111.209745,15.790135],[111.211258,15.789833],[111.212266,15.789127],[111.212468,15.788017],[111.212065,15.787211],[111.21156,15.785698],[111.210552,15.783883],[111.208837,15.781362],[111.208031,15.780857],[111.206518,15.780252]]],[[[114.498293,15.791513],[114.49324,15.781205],[114.482527,15.784035],[114.486974,15.79596],[114.498293,15.791513]]],[[[114.442102,15.842449],[114.43907,15.835577],[114.4229,15.837396],[114.419262,15.848715],[114.43523,15.850736],[114.442102,15.842449]]],[[[113.952351,15.848917],[113.925266,15.834768],[113.917585,15.840226],[113.928702,15.852555],[113.952351,15.848917]]],[[[114.577325,15.835577],[114.568836,15.835172],[114.567825,15.844066],[114.591878,15.85296],[114.593293,15.843258],[114.577325,15.835577]]],[[[114.708707,15.869332],[114.697792,15.85397],[114.690313,15.854375],[114.691122,15.865289],[114.708707,15.869332]]],[[[114.80411,15.838811],[114.792387,15.824864],[114.781876,15.829311],[114.7746,15.868321],[114.77844,15.887119],[114.78794,15.892374],[114.814621,15.879236],[114.80411,15.838811]]],[[[114.661004,15.89197],[114.646653,15.881055],[114.639377,15.883076],[114.638973,15.891161],[114.649281,15.904704],[114.65959,15.904704],[114.661004,15.89197]]],[[[113.991361,15.87196],[113.972766,15.861247],[113.967308,15.862662],[113.969532,15.876002],[113.990957,15.903087],[114.002074,15.905917],[113.991361,15.87196]]],[[[114.577931,15.907938],[114.565601,15.895204],[114.559739,15.896012],[114.561356,15.904704],[114.577931,15.907938]]],[[[114.502942,15.900661],[114.488794,15.890959],[114.475655,15.894597],[114.474645,15.904502],[114.483134,15.91198],[114.499102,15.912182],[114.502942,15.900661]]],[[[114.857673,15.913598],[114.842311,15.904502],[114.834631,15.906321],[114.836046,15.915821],[114.845343,15.926938],[114.854641,15.92714],[114.857673,15.913598]]],[[[114.078074,15.947959],[114.070191,15.940885],[114.052201,15.949172],[114.062308,15.968778],[114.078478,15.962715],[114.078074,15.947959]]],[[[114.558122,15.974033],[114.549431,15.964331],[114.541144,15.971001],[114.552867,15.984544],[114.558122,15.974033]]],[[[114.669494,15.968778],[114.651302,15.962108],[114.639175,15.966555],[114.639175,15.977469],[114.651909,15.984544],[114.667877,15.982118],[114.669494,15.968778]]],[[[114.141339,15.970193],[114.132648,15.963523],[114.10051,15.96898],[114.088584,15.984544],[114.105159,15.989799],[114.127392,15.981512],[114.141339,15.970193]]],[[[114.795216,16.004554],[114.779046,15.992629],[114.768738,15.994044],[114.764493,16.003139],[114.766918,16.016682],[114.778035,16.023958],[114.791578,16.017895],[114.795216,16.004554]]],[[[114.286061,16.031841],[114.280401,16.024363],[114.199146,16.026788],[114.205008,16.037501],[114.250487,16.042352],[114.281008,16.037905],[114.286061,16.031841]]],[[[114.310518,16.04599],[114.301423,16.031639],[114.289497,16.036086],[114.293944,16.050033],[114.310518,16.04599]]],[[[111.783933,16.051734],[111.783191,16.051663],[111.782307,16.051769],[111.781848,16.052087],[111.78153,16.052405],[111.7813,16.052811],[111.781265,16.053218],[111.781353,16.053571],[111.781813,16.053995],[111.783332,16.054985],[111.784922,16.055903],[111.786053,16.056469],[111.786548,16.056716],[111.787255,16.056893],[111.787855,16.056928],[111.788421,16.056822],[111.788739,16.056575],[111.788951,16.056257],[111.789021,16.055903],[111.789021,16.055479],[111.78888,16.05502],[111.788421,16.054313],[111.787785,16.053748],[111.786548,16.052829],[111.785558,16.052264],[111.78471,16.051946],[111.783933,16.051734]]],[[[114.833014,16.051043],[114.825535,16.040128],[114.814418,16.046192],[114.822503,16.059937],[114.833014,16.051043]]],[[[114.937715,16.019309],[114.926194,15.999905],[114.91912,16.003342],[114.921545,16.035682],[114.884354,16.054479],[114.878897,16.063171],[114.883546,16.071458],[114.910226,16.070649],[114.93812,16.04983],[114.937715,16.019309]]],[[[114.452612,16.064181],[114.440081,16.037096],[114.433006,16.040533],[114.435634,16.057915],[114.414815,16.055288],[114.407538,16.066607],[114.420879,16.077522],[114.470399,16.078532],[114.470602,16.07166],[114.452612,16.064181]]],[[[114.397028,16.059128],[114.359028,16.055692],[114.35438,16.063777],[114.363071,16.073075],[114.385911,16.078734],[114.39723,16.071862],[114.397028,16.059128]]],[[[114.77844,16.074894],[114.77177,16.053671],[114.760046,16.054075],[114.750748,16.065798],[114.765706,16.080351],[114.77844,16.074894]]],[[[112.547876,16.034688],[112.477485,16.014115],[112.446828,16.018149],[112.440979,16.043159],[112.469216,16.057882],[112.558565,16.081279],[112.595475,16.08027],[112.594668,16.070992],[112.547876,16.034688]]],[[[114.515069,16.073075],[114.509612,16.055894],[114.489399,16.069437],[114.492027,16.080958],[114.540133,16.093894],[114.532654,16.078734],[114.515069,16.073075]]],[[[114.656558,16.155745],[114.619569,16.135532],[114.611484,16.137958],[114.612899,16.143617],[114.640186,16.153521],[114.661814,16.176362],[114.670505,16.176564],[114.656558,16.155745]]],[[[111.69453,16.207181],[111.668381,16.197428],[111.661949,16.20181],[111.69453,16.207181]]],[[[114.81644,16.198595],[114.819067,16.173734],[114.811791,16.16484],[114.805121,16.165851],[114.798248,16.185255],[114.778844,16.180404],[114.738217,16.186468],[114.685664,16.178181],[114.700824,16.191117],[114.798653,16.218808],[114.825131,16.212946],[114.831801,16.200617],[114.81644,16.198595]]],[[[111.586258,16.189937],[111.597566,16.174672],[111.617637,16.176085],[111.642797,16.194461],[111.651278,16.192764],[111.602089,16.163647],[111.57919,16.164212],[111.572123,16.174954],[111.57184,16.191068],[111.581452,16.208313],[111.636153,16.246759],[111.637213,16.237713],[111.590215,16.204355],[111.586258,16.189937]]],[[[111.788103,16.271071],[111.810153,16.256654],[111.812697,16.232059],[111.772272,16.198418],[111.737217,16.197287],[111.701598,16.211281],[111.763508,16.207465],[111.781318,16.214815],[111.791212,16.243367],[111.775947,16.259763],[111.678699,16.259481],[111.651702,16.245487],[111.645482,16.249869],[111.680113,16.266831],[111.788103,16.271071]]],[[[112.489587,16.314637],[112.529522,16.304553],[112.560179,16.306166],[112.565625,16.298704],[112.533959,16.288418],[112.506327,16.299914],[112.485956,16.300317],[112.433314,16.270467],[112.396203,16.272282],[112.384303,16.28035],[112.406489,16.300922],[112.443399,16.312217],[112.489587,16.314637]]],[[[112.658201,16.347514],[112.655176,16.333799],[112.640049,16.341665],[112.640049,16.352556],[112.658201,16.347514]]],[[[112.711045,16.334202],[112.697532,16.31968],[112.67232,16.327949],[112.676959,16.337631],[112.69491,16.344085],[112.691279,16.362035],[112.711045,16.334202]]],[[[112.093462,16.340152],[112.079343,16.329664],[112.035576,16.337933],[111.996851,16.323008],[111.95853,16.319377],[111.965992,16.337328],[111.983741,16.35064],[112.022063,16.36375],[112.086806,16.354875],[112.093462,16.340152]]],[[[116.731682,16.30262],[116.709419,16.298792],[116.6894,16.334364],[116.69442,16.354025],[116.72049,16.376366],[116.740837,16.367718],[116.749062,16.353458],[116.749428,16.333164],[116.731682,16.30262]]],[[[112.68785,16.395113],[112.676152,16.387247],[112.664051,16.388457],[112.65558,16.397936],[112.652756,16.412055],[112.661832,16.42214],[112.679984,16.418106],[112.687044,16.408021],[112.68785,16.395113]]],[[[111.505301,16.446166],[111.504664,16.44613],[111.504311,16.446166],[111.504028,16.446343],[111.503922,16.446519],[111.503852,16.446873],[111.503816,16.447332],[111.503816,16.447862],[111.503887,16.44818],[111.503958,16.448427],[111.504558,16.449381],[111.505089,16.449912],[111.505654,16.450265],[111.506431,16.450371],[111.507103,16.450406],[111.508233,16.4503],[111.509117,16.450159],[111.510177,16.449699],[111.511096,16.449099],[111.511908,16.448639],[111.512651,16.448215],[111.513075,16.447862],[111.513428,16.447473],[111.513605,16.447191],[111.513675,16.446873],[111.513605,16.446731],[111.513463,16.44659],[111.512969,16.446484],[111.51159,16.446343],[111.510318,16.446343],[111.509117,16.446307],[111.507986,16.446272],[111.506926,16.446236],[111.506078,16.446201],[111.505301,16.446166]]],[[[111.701333,16.4506],[111.701156,16.4506],[111.700962,16.450671],[111.699778,16.451979],[111.699478,16.452314],[111.699442,16.452597],[111.699442,16.45288],[111.699478,16.453056],[111.699654,16.453304],[111.699955,16.453374],[111.700308,16.453392],[111.700767,16.453392],[111.701191,16.453321],[111.701651,16.453198],[111.702057,16.453056],[111.702251,16.45288],[111.702322,16.452703],[111.70234,16.452509],[111.702322,16.452226],[111.702269,16.451943],[111.702128,16.451625],[111.70188,16.451237],[111.701651,16.450883],[111.701474,16.450671],[111.701333,16.4506]]],[[[111.715344,16.449523],[111.715096,16.449488],[111.714566,16.449523],[111.713753,16.449735],[111.713259,16.450088],[111.713011,16.450336],[111.712799,16.45076],[111.712517,16.451467],[111.71234,16.452103],[111.712305,16.452597],[111.712517,16.453127],[111.712799,16.453445],[111.713011,16.453587],[111.713435,16.453657],[111.71393,16.453657],[111.714283,16.453445],[111.714601,16.453021],[111.714637,16.452597],[111.714637,16.452138],[111.714637,16.451749],[111.714707,16.451396],[111.714955,16.45083],[111.715273,16.450548],[111.71545,16.4503],[111.71552,16.449947],[111.71545,16.4497],[111.715344,16.449523]]],[[[111.666826,16.457509],[111.669653,16.45242],[111.664281,16.447473],[111.655094,16.447332],[111.649298,16.45341],[111.658167,16.458503],[111.666826,16.457509]]],[[[111.742871,16.466485],[111.743013,16.466414],[111.74326,16.466485],[111.743472,16.466626],[111.743755,16.466803],[111.744037,16.466838],[111.744285,16.466803],[111.744391,16.466661],[111.744532,16.466343],[111.744532,16.465919],[111.744603,16.464329],[111.744532,16.46387],[111.744426,16.463587],[111.744002,16.463057],[111.742588,16.461785],[111.7422,16.461325],[111.741776,16.460831],[111.741352,16.460371],[111.740963,16.460124],[111.740716,16.460088],[111.740291,16.460088],[111.739762,16.460194],[111.739338,16.460619],[111.739196,16.461043],[111.739055,16.461643],[111.739338,16.462421],[111.739726,16.463304],[111.740221,16.464117],[111.740928,16.465071],[111.74121,16.465637],[111.741316,16.466025],[111.741528,16.466379],[111.741776,16.466838],[111.742058,16.467156],[111.742306,16.467297],[111.742518,16.467297],[111.742659,16.467227],[111.74273,16.467121],[111.742765,16.466909],[111.742765,16.466626],[111.742871,16.466485]]],[[[111.608803,16.445635],[111.600534,16.442314],[111.573466,16.4556],[111.572476,16.476025],[111.581947,16.491574],[111.606117,16.464293],[111.608803,16.445635]]],[[[111.585639,16.501981],[111.584862,16.501963],[111.584067,16.501998],[111.583537,16.50214],[111.583095,16.502352],[111.582777,16.502599],[111.582371,16.503306],[111.582229,16.503924],[111.582141,16.504825],[111.582141,16.505779],[111.582282,16.50638],[111.582618,16.507246],[111.583095,16.508394],[111.583501,16.50896],[111.583943,16.509543],[111.584491,16.510073],[111.58495,16.510355],[111.585339,16.510444],[111.585745,16.510461],[111.586169,16.510444],[111.586593,16.510267],[111.587,16.509967],[111.587335,16.509596],[111.587777,16.50896],[111.588237,16.508165],[111.588502,16.507511],[111.588678,16.506981],[111.588926,16.506062],[111.588996,16.505338],[111.588996,16.504666],[111.588837,16.503695],[111.588661,16.503235],[111.588378,16.502864],[111.587724,16.502405],[111.587053,16.502175],[111.586381,16.502034],[111.585639,16.501981]]],[[[112.521656,16.510885],[112.508546,16.481438],[112.495839,16.483454],[112.493016,16.492329],[112.509151,16.509674],[112.548884,16.532667],[112.568852,16.52944],[112.55554,16.516734],[112.521656,16.510885]]],[[[111.608944,16.532353],[111.607954,16.532317],[111.607,16.532353],[111.606258,16.532282],[111.605834,16.532247],[111.605339,16.532176],[111.604915,16.532211],[111.604632,16.532353],[111.604102,16.532918],[111.60389,16.533554],[111.60389,16.534226],[111.603996,16.53472],[111.60435,16.535109],[111.605198,16.535639],[111.606187,16.536098],[111.607071,16.536346],[111.608308,16.536381],[111.608979,16.53631],[111.609862,16.536098],[111.61064,16.53578],[111.611241,16.535498],[111.611629,16.535109],[111.611806,16.534685],[111.611841,16.534084],[111.611806,16.533695],[111.6117,16.53313],[111.611523,16.532812],[111.611205,16.532529],[111.610604,16.532388],[111.609686,16.532353],[111.608944,16.532353]]],[[[111.752058,16.543166],[111.751723,16.542901],[111.75121,16.542883],[111.750504,16.543024],[111.75008,16.543024],[111.749585,16.543095],[111.74902,16.543095],[111.748171,16.543095],[111.747535,16.543095],[111.747253,16.543236],[111.747111,16.543519],[111.747041,16.543802],[111.747253,16.544155],[111.747747,16.544579],[111.748949,16.544862],[111.749726,16.544862],[111.750645,16.544862],[111.751352,16.54465],[111.751776,16.544438],[111.751988,16.544014],[111.752058,16.543661],[111.752058,16.543166]]],[[[111.716103,16.545144],[111.715962,16.545144],[111.715697,16.545197],[111.715449,16.545303],[111.715396,16.545498],[111.715379,16.545621],[111.715237,16.545816],[111.715025,16.546045],[111.714743,16.546222],[111.714654,16.546487],[111.714707,16.546752],[111.714937,16.546805],[111.715202,16.546823],[111.715626,16.546805],[111.715926,16.546628],[111.716103,16.546399],[111.716244,16.546187],[111.716298,16.545957],[111.716333,16.54571],[111.716315,16.545515],[111.71628,16.545286],[111.716103,16.545144]]],[[[111.687074,16.565411],[111.686809,16.565411],[111.686526,16.565499],[111.686243,16.56564],[111.686031,16.56587],[111.685943,16.566117],[111.68589,16.566436],[111.685925,16.567089],[111.686013,16.567584],[111.686155,16.567849],[111.686384,16.568096],[111.686632,16.568291],[111.686773,16.568379],[111.687109,16.568414],[111.687303,16.568361],[111.687498,16.56822],[111.687657,16.567955],[111.687692,16.567672],[111.68771,16.567372],[111.68771,16.566966],[111.687692,16.566577],[111.687674,16.566153],[111.687639,16.565817],[111.687515,16.565552],[111.687356,16.565446],[111.687074,16.565411]]],[[[112.64303,16.576668],[112.642867,16.576661],[112.642759,16.576668],[112.642671,16.576699],[112.642577,16.576787],[112.642558,16.576869],[112.642589,16.576945],[112.642671,16.577014],[112.642835,16.577096],[112.642967,16.57714],[112.6431,16.577153],[112.643257,16.577147],[112.643364,16.577096],[112.643427,16.577014],[112.643446,16.576926],[112.643453,16.57685],[112.643415,16.576762],[112.643314,16.576712],[112.643163,16.576674],[112.64303,16.576668]]],[[[111.709884,16.576506],[111.70976,16.576506],[111.709584,16.576612],[111.709442,16.577019],[111.709372,16.57746],[111.709372,16.577831],[111.709495,16.578185],[111.709725,16.578485],[111.70999,16.578644],[111.710273,16.578644],[111.710449,16.578556],[111.710555,16.578397],[111.710573,16.57822],[111.710538,16.577955],[111.710449,16.577814],[111.710273,16.577708],[111.710184,16.577566],[111.710096,16.577407],[111.710078,16.577142],[111.710078,16.57693],[111.710078,16.576736],[111.710025,16.576612],[111.709884,16.576506]]],[[[111.675872,16.57882],[111.675554,16.578785],[111.675369,16.578834],[111.675236,16.578997],[111.67521,16.579284],[111.675236,16.579633],[111.675351,16.579916],[111.675483,16.580128],[111.675766,16.580375],[111.67619,16.580658],[111.676473,16.580729],[111.676791,16.580764],[111.677074,16.580764],[111.677286,16.580693],[111.677392,16.580587],[111.677427,16.580446],[111.677427,16.580199],[111.677303,16.579943],[111.677109,16.579669],[111.676862,16.579386],[111.676544,16.579103],[111.676261,16.578926],[111.675872,16.57882]]],[[[111.70499,16.57769],[111.704725,16.57769],[111.70453,16.577708],[111.703983,16.577973],[111.7037,16.578273],[111.703488,16.578538],[111.703152,16.579068],[111.702711,16.579863],[111.70264,16.58027],[111.702658,16.580499],[111.702728,16.580835],[111.70287,16.581171],[111.703135,16.581506],[111.7034,16.581683],[111.703894,16.581771],[111.704301,16.581842],[111.704672,16.581824],[111.704795,16.581718],[111.704866,16.581559],[111.705237,16.580888],[111.705714,16.580323],[111.70605,16.579952],[111.706138,16.579634],[111.706174,16.579316],[111.706174,16.57898],[111.706156,16.578697],[111.706068,16.578432],[111.705909,16.578167],[111.705697,16.577973],[111.705502,16.577814],[111.705255,16.577725],[111.70499,16.57769]]],[[[112.7291,16.672545],[112.73003,16.672235],[112.730871,16.6725],[112.731314,16.673253],[112.73158,16.673917],[112.731757,16.673995],[112.731934,16.674006],[112.732167,16.673983],[112.732333,16.673873],[112.732775,16.673386],[112.734104,16.672013],[112.734679,16.671393],[112.734823,16.671161],[112.734845,16.670884],[112.734679,16.670508],[112.734414,16.670198],[112.734414,16.669888],[112.735609,16.668604],[112.736273,16.667497],[112.737292,16.666257],[112.738443,16.66484],[112.739771,16.663423],[112.74017,16.662892],[112.740347,16.662228],[112.740391,16.661519],[112.740302,16.660944],[112.739948,16.660457],[112.739373,16.660103],[112.738531,16.65966],[112.737823,16.659084],[112.737336,16.658774],[112.736627,16.658819],[112.736008,16.65904],[112.735609,16.659438],[112.735033,16.65997],[112.7322,16.661962],[112.729587,16.663512],[112.727241,16.66515],[112.724894,16.666434],[112.722769,16.667763],[112.721573,16.668869],[112.721175,16.669976],[112.721175,16.67126],[112.721795,16.672987],[112.72206,16.67405],[112.722503,16.67498],[112.722857,16.675157],[112.723477,16.675157],[112.724407,16.674847],[112.725425,16.674227],[112.727462,16.673297],[112.7291,16.672545]]],[[[112.25547,16.769668],[112.243015,16.760609],[112.212726,16.770375],[112.202677,16.785519],[112.205084,16.801513],[112.228437,16.797833],[112.250658,16.782264],[112.25547,16.769668]]],[[[112.898257,16.824681],[112.88651,16.814208],[112.878726,16.815199],[112.875754,16.824681],[112.891464,16.837136],[112.898257,16.824681]]],[[[112.344248,16.839792],[112.344439,16.839525],[112.344617,16.839327],[112.344954,16.838952],[112.345374,16.838685],[112.34566,16.838494],[112.346862,16.838284],[112.347549,16.838189],[112.348141,16.838342],[112.351575,16.841891],[112.352186,16.842482],[112.352491,16.842578],[112.352797,16.842578],[112.353121,16.842578],[112.353674,16.842997],[112.353865,16.843207],[112.354044,16.843207],[112.354789,16.842616],[112.354827,16.842463],[112.354636,16.842043],[112.353586,16.841013],[112.349064,16.83651],[112.349026,16.836033],[112.348969,16.835632],[112.348912,16.835232],[112.348745,16.834936],[112.34874,16.834926],[112.348091,16.833362],[112.347779,16.833058],[112.347085,16.832381],[112.34584,16.831167],[112.343684,16.829755],[112.343491,16.829658],[112.341885,16.828846],[112.341457,16.82863],[112.340192,16.827714],[112.337979,16.825863],[112.337158,16.825195],[112.336977,16.824985],[112.33662,16.824642],[112.336373,16.824406],[112.336209,16.824321],[112.336102,16.824299],[112.336031,16.824342],[112.336109,16.824406],[112.335431,16.825049],[112.332447,16.825027],[112.332347,16.825027],[112.330891,16.826555],[112.330755,16.826662],[112.33007,16.826676],[112.329942,16.826691],[112.32992,16.826805],[112.329935,16.826898],[112.330034,16.826991],[112.330534,16.826998],[112.33077,16.826998],[112.330898,16.826962],[112.332447,16.825249],[112.332526,16.82522],[112.333104,16.825235],[112.333175,16.825284],[112.33319,16.82537],[112.333232,16.825434],[112.335417,16.827376],[112.335488,16.827405],[112.335688,16.827633],[112.335731,16.82774],[112.33561,16.827926],[112.333225,16.830503],[112.333175,16.830517],[112.33279,16.83061],[112.329328,16.828268],[112.329285,16.828375],[112.331005,16.829568],[112.331005,16.829603],[112.33097,16.829746],[112.329406,16.831609],[112.329406,16.83168],[112.329456,16.831702],[112.329506,16.831702],[112.33067,16.830396],[112.331569,16.830189],[112.331812,16.830189],[112.332797,16.830795],[112.332804,16.830902],[112.332733,16.831188],[112.330485,16.834188],[112.329502,16.833451],[112.329171,16.833165],[112.329121,16.832587],[112.329178,16.832459],[112.329078,16.832394],[112.328992,16.832387],[112.328942,16.832437],[112.328971,16.833022],[112.327365,16.833922],[112.327015,16.834229],[112.326437,16.835128],[112.326273,16.835507],[112.326001,16.836378],[112.325908,16.836842],[112.325937,16.836941],[112.32608,16.837263],[112.326223,16.837213],[112.326201,16.836977],[112.326508,16.835906],[112.326644,16.835507],[112.327015,16.834857],[112.327408,16.834386],[112.327778,16.834389],[112.32972,16.834407],[112.329722,16.834787],[112.329735,16.837648],[112.327572,16.839104],[112.327436,16.83899],[112.327293,16.83894],[112.327208,16.838947],[112.326687,16.838433],[112.326551,16.838069],[112.326401,16.838112],[112.326487,16.838412],[112.327066,16.839055],[112.327275,16.83927],[112.3278,16.839808],[112.328103,16.84001],[112.328356,16.840023],[112.328443,16.840017],[112.328559,16.84001],[112.328799,16.83994],[112.329545,16.839504],[112.330469,16.838941],[112.330602,16.838922],[112.330785,16.838985],[112.331281,16.839501],[112.331804,16.840044],[112.332564,16.840407],[112.333841,16.841018],[112.335258,16.841107],[112.335649,16.840998],[112.336372,16.840795],[112.337567,16.840552],[112.338273,16.840781],[112.339265,16.840933],[112.340009,16.840933],[112.340734,16.840666],[112.341383,16.840342],[112.342032,16.839903],[112.342547,16.839655],[112.342871,16.839617],[112.344035,16.84059],[112.345672,16.842135],[112.346164,16.842627],[112.346364,16.842889],[112.346395,16.843058],[112.346303,16.843504],[112.346136,16.843967],[112.346191,16.844482],[112.346554,16.845417],[112.346955,16.846028],[112.347088,16.846333],[112.347184,16.8466],[112.34737,16.84692],[112.347599,16.84712],[112.347799,16.847178],[112.347964,16.847128],[112.348099,16.847083],[112.348219,16.846948],[112.348249,16.846798],[112.348264,16.846558],[112.348085,16.846233],[112.348028,16.846004],[112.348185,16.845761],[112.348572,16.845532],[112.348806,16.845358],[112.349044,16.845117],[112.349144,16.844716],[112.348872,16.844087],[112.348543,16.843872],[112.348228,16.843772],[112.347825,16.843412],[112.347363,16.842981],[112.346841,16.842458],[112.344273,16.840106],[112.344248,16.839944],[112.344248,16.839792]]],[[[112.347965,16.919919],[112.349006,16.919764],[112.349426,16.919809],[112.349648,16.919676],[112.349626,16.919432],[112.349493,16.9191],[112.349094,16.918945],[112.34843,16.918857],[112.347987,16.918835],[112.347589,16.918901],[112.346947,16.919233],[112.346438,16.91941],[112.346238,16.919742],[112.346172,16.920251],[112.346238,16.920473],[112.346482,16.920517],[112.346726,16.920362],[112.346925,16.920119],[112.347235,16.92003],[112.347965,16.919919]]],[[[112.346017,16.921668],[112.345242,16.921646],[112.344977,16.921735],[112.344954,16.921978],[112.345508,16.922377],[112.346039,16.922532],[112.346106,16.922731],[112.346194,16.92293],[112.346349,16.922974],[112.346593,16.922974],[112.346925,16.922797],[112.347279,16.922576],[112.347345,16.922244],[112.34739,16.921956],[112.347168,16.921779],[112.346615,16.921668],[112.346017,16.921668]]],[[[112.347102,16.927248],[112.346549,16.927159],[112.345951,16.927181],[112.345619,16.927381],[112.345287,16.92789],[112.345065,16.928532],[112.344755,16.929174],[112.344379,16.929617],[112.344268,16.930126],[112.344313,16.930701],[112.3446,16.930901],[112.345752,16.930989],[112.347036,16.931011],[112.347943,16.931033],[112.34812,16.930923],[112.348187,16.930746],[112.348209,16.930436],[112.348032,16.929926],[112.3477,16.929771],[112.347279,16.92955],[112.347124,16.929196],[112.347036,16.928908],[112.346925,16.928576],[112.346969,16.928421],[112.347124,16.928355],[112.347346,16.928244],[112.347434,16.928067],[112.347456,16.927868],[112.347412,16.927558],[112.347323,16.927358],[112.347102,16.927248]]],[[[112.343958,16.931543],[112.343648,16.931543],[112.343361,16.931587],[112.343206,16.931697],[112.343206,16.931963],[112.343471,16.932362],[112.343604,16.932782],[112.343493,16.933114],[112.343095,16.933269],[112.34263,16.933402],[112.342209,16.933823],[112.342209,16.934177],[112.342409,16.934797],[112.342475,16.935483],[112.342652,16.935682],[112.343161,16.935837],[112.343715,16.935859],[112.344313,16.935793],[112.344822,16.935594],[112.34511,16.93535],[112.345198,16.934952],[112.34522,16.933801],[112.345198,16.932849],[112.345087,16.932472],[112.344755,16.932207],[112.344468,16.932007],[112.344268,16.931764],[112.344069,16.931587],[112.343958,16.931543]]],[[[112.341678,16.936192],[112.341125,16.936037],[112.340925,16.936081],[112.340881,16.936236],[112.340881,16.936457],[112.341169,16.936679],[112.341567,16.936966],[112.341767,16.937276],[112.341634,16.937453],[112.341324,16.937476],[112.341036,16.937498],[112.340328,16.937608],[112.340195,16.93794],[112.340217,16.938428],[112.340682,16.939158],[112.341213,16.939379],[112.341966,16.939379],[112.342276,16.939224],[112.342364,16.938937],[112.342431,16.938671],[112.342652,16.938383],[112.342851,16.938118],[112.342984,16.937763],[112.343006,16.937321],[112.342785,16.936878],[112.342409,16.936457],[112.341678,16.936192]]],[[[112.337959,16.943298],[112.337162,16.943032],[112.337029,16.943608],[112.336719,16.944139],[112.335701,16.945025],[112.334726,16.945468],[112.33331,16.94684],[112.332468,16.947637],[112.332114,16.947991],[112.331937,16.948523],[112.331317,16.94901],[112.331361,16.949541],[112.33207,16.949762],[112.332867,16.949762],[112.334195,16.948744],[112.336542,16.94653],[112.337737,16.945379],[112.338047,16.944538],[112.337959,16.943298]]],[[[112.32677,16.953071],[112.326225,16.952995],[112.325615,16.953216],[112.324172,16.953937],[112.322728,16.955381],[112.321798,16.955651],[112.321718,16.956103],[112.321886,16.956315],[112.322584,16.95668],[112.323739,16.956825],[112.325327,16.956103],[112.326626,16.954804],[112.326914,16.953793],[112.32677,16.953071]]],[[[112.216283,16.963083],[112.216185,16.962978],[112.216156,16.963073],[112.216193,16.963069],[112.216283,16.963083]]],[[[112.31644,16.960477],[112.316377,16.96],[112.316042,16.960035],[112.315366,16.960433],[112.31349,16.960578],[112.311324,16.961732],[112.310314,16.962166],[112.30685,16.963898],[112.304396,16.96462],[112.303865,16.965082],[112.303674,16.965774],[112.303821,16.966145],[112.304251,16.966496],[112.305282,16.966587],[112.306417,16.966352],[112.308726,16.965774],[112.313345,16.96332],[112.315222,16.961588],[112.316232,16.961011],[112.31644,16.960477]]],[[[112.212011,16.975301],[112.210568,16.975301],[112.209413,16.975879],[112.208258,16.977466],[112.208402,16.979054],[112.209268,16.979776],[112.211001,16.980065],[112.213166,16.97992],[112.214754,16.979199],[112.216053,16.978477],[112.216486,16.977322],[112.215187,16.975879],[112.214032,16.97559],[112.212011,16.975301]]],[[[112.274226,16.979343],[112.271628,16.977466],[112.270329,16.978188],[112.269174,16.978188],[112.268164,16.977611],[112.268164,16.978477],[112.268597,16.979343],[112.269751,16.980498],[112.271051,16.981797],[112.273216,16.982086],[112.274226,16.981941],[112.274371,16.980642],[112.274226,16.979343]]],[[[111.558098,17.10069],[111.556698,17.087603],[111.543087,17.088043],[111.477993,17.05991],[111.466799,17.063158],[111.507886,17.080783],[111.5073,17.096091],[111.466023,17.087731],[111.465544,17.063463],[111.450715,17.079206],[111.46039,17.096304],[111.516355,17.114396],[111.541063,17.112216],[111.558098,17.10069]]],[[[113.889465,19.159842],[113.849136,19.154072],[113.806374,19.172825],[113.794647,19.200794],[113.801895,19.224943],[113.845451,19.238001],[113.915657,19.225386],[113.924942,19.206993],[113.918495,19.189363],[113.910027,19.17403],[113.889465,19.159842]]],[[[113.032738,19.483448],[113.008774,19.471973],[112.988182,19.474066],[112.975502,19.497875],[112.990814,19.528297],[113.011375,19.533255],[113.036018,19.520332],[113.04467,19.501385],[113.032738,19.483448]]],[[[111.204056,19.908037],[111.203122,19.905255],[111.200155,19.906098],[111.19771,19.909319],[111.197705,19.913569],[111.199972,19.914059],[111.204056,19.908037]]],[[[111.271713,19.98097],[111.273061,19.977306],[111.271453,19.977837],[111.268396,19.980059],[111.267289,19.982643],[111.267776,19.985392],[111.271549,19.986129],[111.270865,19.984513],[111.271713,19.98097]]],[[[110.47874,20.119198],[110.433815,20.104688],[110.404581,20.114908],[110.435433,20.120229],[110.47874,20.119198]]],[[[110.697701,20.135601],[110.704404,20.104971],[110.726587,20.06254],[110.761325,20.044664],[110.7824,20.011489],[110.810226,20.006595],[110.855943,19.991609],[110.913706,20.001271],[110.932574,20.01204],[110.952701,19.975218],[110.9525,19.958537],[110.971049,19.904096],[110.995583,19.821036],[110.998602,19.741498],[111.009679,19.686494],[111.029636,19.67071],[111.028441,19.636005],[111.014282,19.642432],[110.979432,19.641066],[110.954878,19.606738],[110.91786,19.586426],[110.86592,19.524723],[110.848723,19.528429],[110.832659,19.585699],[110.823344,19.597351],[110.842835,19.612906],[110.835481,19.628014],[110.814022,19.625047],[110.803019,19.594974],[110.836895,19.542355],[110.808674,19.531822],[110.805132,19.485155],[110.795272,19.479262],[110.764384,19.439691],[110.762553,19.428734],[110.732121,19.410096],[110.69577,19.40847],[110.678053,19.392659],[110.669561,19.362867],[110.683632,19.339385],[110.676964,19.319164],[110.644254,19.31325],[110.633903,19.301752],[110.639167,19.274633],[110.617845,19.22487],[110.618558,19.210506],[110.595343,19.191352],[110.586554,19.159307],[110.555827,19.141881],[110.568189,19.126502],[110.571798,19.090722],[110.567214,19.047569],[110.541729,19.043189],[110.516334,18.989006],[110.507931,18.894573],[110.464009,18.866555],[110.463084,18.842262],[110.438883,18.83758],[110.439473,18.813637],[110.488626,18.792788],[110.512857,18.801582],[110.493402,18.850194],[110.495515,18.886084],[110.513942,18.880392],[110.517094,18.839167],[110.530533,18.795302],[110.462166,18.766776],[110.445306,18.730207],[110.435416,18.728251],[110.428451,18.6834],[110.414515,18.668195],[110.395064,18.675755],[110.366184,18.669651],[110.358972,18.688678],[110.360721,18.688576],[110.349,18.689588],[110.309482,18.659578],[110.282788,18.669718],[110.24493,18.650241],[110.18639,18.606607],[110.175968,18.588134],[110.156284,18.581799],[110.13879,18.553063],[110.110106,18.54079],[110.097615,18.518748],[110.071993,18.435391],[110.066372,18.408328],[110.057797,18.40987],[110.064405,18.431652],[110.052696,18.445236],[110.039061,18.42571],[110.04684,18.421678],[110.046989,18.416831],[110.041151,18.413061],[110.047636,18.407992],[110.055418,18.407576],[110.058316,18.403892],[110.047932,18.386122],[110.026547,18.386449],[110.012165,18.377141],[109.997609,18.382514],[109.989976,18.386844],[109.970427,18.387696],[109.968621,18.396156],[109.966133,18.406652],[109.973173,18.409168],[109.989963,18.396823],[110.005539,18.396237],[110.022489,18.41603],[110.022804,18.425107],[110.030214,18.436648],[110.023159,18.446173],[110.016325,18.431585],[109.988432,18.436365],[109.967047,18.411048],[109.929211,18.417202],[109.881078,18.406368],[109.842361,18.383043],[109.821785,18.377947],[109.807927,18.400626],[109.787381,18.401309],[109.762957,18.386778],[109.740795,18.348786],[109.721246,18.298883],[109.721053,18.264722],[109.705977,18.269064],[109.699987,18.284242],[109.694446,18.276445],[109.674996,18.272306],[109.687186,18.259147],[109.73318,18.261502],[109.74546,18.24548],[109.727132,18.230919],[109.727277,18.212427],[109.707028,18.218059],[109.706394,18.207637],[109.709996,18.197636],[109.699574,18.196741],[109.68901,18.208462],[109.694777,18.221768],[109.687956,18.231782],[109.67705,18.23715],[109.631518,18.228101],[109.612298,18.215418],[109.610012,18.190984],[109.618663,18.182139],[109.622388,18.175472],[109.619465,18.171267],[109.608995,18.180111],[109.579229,18.176502],[109.56961,18.162997],[109.558861,18.171831],[109.568124,18.182375],[109.573997,18.206144],[109.558131,18.21059],[109.549289,18.227625],[109.532631,18.229213],[109.538299,18.221549],[109.539615,18.211047],[109.53582,18.206078],[109.530992,18.213696],[109.520609,18.223086],[109.496771,18.210938],[109.488223,18.189494],[109.47086,18.202093],[109.48783,18.227122],[109.496025,18.252198],[109.47933,18.270274],[109.430922,18.288755],[109.355107,18.289912],[109.33745,18.301683],[109.289007,18.305154],[109.245644,18.297461],[109.227751,18.30011],[109.183076,18.284513],[109.154124,18.29532],[109.141512,18.337575],[109.105339,18.362315],[109.056367,18.369764],[108.992205,18.3572],[108.974241,18.380633],[108.960277,18.401929],[108.911091,18.418176],[108.88066,18.421684],[108.855229,18.433929],[108.837439,18.459194],[108.795115,18.48074],[108.767424,18.488241],[108.713728,18.494483],[108.686896,18.506827],[108.674105,18.54792],[108.680026,18.571646],[108.697822,18.610083],[108.702692,18.654742],[108.695407,18.724679],[108.676199,18.780561],[108.662263,18.806121],[108.625557,18.822744],[108.623292,18.840509],[108.631949,18.867214],[108.646666,18.885298],[108.657685,18.91723],[108.657627,18.940853],[108.644471,18.967988],[108.645757,19.000781],[108.614708,19.099638],[108.650698,19.122904],[108.673408,19.161423],[108.671424,19.194667],[108.641594,19.212238],[108.630491,19.201564],[108.635154,19.26396],[108.640047,19.302599],[108.655914,19.314589],[108.680335,19.290826],[108.666188,19.311134],[108.674017,19.330154],[108.663879,19.347628],[108.682327,19.369543],[108.739423,19.375215],[108.791734,19.407564],[108.820751,19.440303],[108.864182,19.454531],[108.935921,19.508479],[108.952595,19.5276],[108.977697,19.543634],[109.005637,19.580732],[109.038697,19.595784],[109.077707,19.604576],[109.149551,19.642338],[109.165351,19.674888],[109.18616,19.67461],[109.196545,19.692588],[109.229361,19.716985],[109.273935,19.72378],[109.268058,19.740549],[109.275205,19.763929],[109.262185,19.773691],[109.249543,19.758398],[109.231311,19.76099],[109.203585,19.726272],[109.18269,19.72282],[109.16822,19.713824],[109.151097,19.707566],[109.151076,19.722169],[109.165934,19.725174],[109.173984,19.746606],[109.163395,19.760861],[109.156698,19.789827],[109.188216,19.828351],[109.224612,19.85351],[109.25488,19.860126],[109.262297,19.900311],[109.289664,19.894865],[109.306256,19.917428],[109.326839,19.907621],[109.328088,19.881387],[109.354629,19.892272],[109.383351,19.889589],[109.420525,19.855268],[109.443599,19.87384],[109.462549,19.869074],[109.481183,19.838759],[109.526757,19.851909],[109.54134,19.842272],[109.56553,19.847947],[109.560777,19.863869],[109.519679,19.873647],[109.51649,19.898278],[109.536988,19.945661],[109.551435,19.948736],[109.58313,19.982172],[109.614213,19.994111],[109.641283,19.993462],[109.674365,20.004558],[109.711709,20.011083],[109.747519,19.974554],[109.768022,19.963725],[109.79128,19.966135],[109.803124,19.94472],[109.816535,19.96402],[109.819041,19.985364],[109.829462,19.982533],[109.838453,19.960756],[109.848453,19.939503],[109.870433,19.935701],[109.889422,19.981819],[109.929216,19.985221],[109.940485,19.993173],[109.963501,19.956403],[110.000547,19.930115],[110.021845,19.938504],[110.030824,19.962492],[110.065836,19.982587],[110.077827,19.975539],[110.125681,20.001123],[110.145539,20.03007],[110.152013,20.057565],[110.197687,20.063386],[110.242819,20.032995],[110.274875,20.024538],[110.287333,20.03503],[110.311909,20.049055],[110.330101,20.047447],[110.300794,20.059135],[110.307663,20.074795],[110.366688,20.091363],[110.382757,20.079386],[110.456811,20.038541],[110.498538,20.020792],[110.538398,20.014976],[110.537491,19.993559],[110.555878,19.974837],[110.586352,19.987045],[110.575223,19.950145],[110.591654,19.917333],[110.633981,19.92115],[110.624398,19.941168],[110.61912,19.973487],[110.611267,19.981454],[110.602229,20.017791],[110.580089,20.020255],[110.566092,20.039073],[110.579438,20.079616],[110.57433,20.09441],[110.601301,20.111039],[110.644924,20.106044],[110.675741,20.137547],[110.673686,20.152645],[110.685287,20.159826],[110.697701,20.135601]],[[110.392247,18.703203],[110.371369,18.687955],[110.401651,18.686188],[110.392247,18.703203]]]]},"type":"Feature","properties":{"name":"海南省","gb":"156460000"}},{"geometry":{"type":"MultiPolygon","coordinates":[[[[121.600559,22.020619],[121.593246,22.002622],[121.569393,22.008761],[121.548441,22.026276],[121.534134,22.026379],[121.508336,22.057492],[121.507601,22.073072],[121.568491,22.086354],[121.563891,22.054347],[121.56989,22.039984],[121.600559,22.020619]]],[[[121.509368,22.678891],[121.50031,22.645863],[121.472326,22.647541],[121.464203,22.670623],[121.491835,22.679839],[121.509368,22.678891]]],[[[119.444148,23.199244],[119.424151,23.189329],[119.418536,23.214791],[119.448787,23.217716],[119.444148,23.199244]]],[[[119.512319,23.373803],[119.511083,23.355334],[119.496198,23.363675],[119.494985,23.381697],[119.501203,23.388329],[119.512319,23.373803]]],[[[120.081085,23.524106],[120.060635,23.479576],[120.03627,23.481351],[120.004464,23.460318],[120.000324,23.472928],[120.081085,23.524106]]],[[[119.683954,23.582826],[119.686113,23.563454],[119.652108,23.559238],[119.618081,23.537213],[119.60659,23.524937],[119.610214,23.509077],[119.573295,23.507553],[119.570396,23.529852],[119.598015,23.525089],[119.604637,23.539496],[119.593895,23.552344],[119.568733,23.571981],[119.60347,23.574181],[119.609627,23.602103],[119.62333,23.601854],[119.628182,23.582481],[119.650704,23.589199],[119.653916,23.608786],[119.66269,23.590753],[119.683954,23.582826]]],[[[119.524985,23.598829],[119.515166,23.561669],[119.500738,23.565745],[119.506125,23.577226],[119.50247,23.593672],[119.509093,23.613037],[119.505195,23.63084],[119.513526,23.644348],[119.523315,23.64141],[119.51963,23.625417],[119.524985,23.598829]]],[[[119.609971,23.662017],[119.600877,23.635228],[119.573265,23.660944],[119.590653,23.670832],[119.599961,23.673076],[119.609971,23.662017]]],[[[119.621622,23.741508],[119.604707,23.731174],[119.598351,23.739519],[119.611848,23.753466],[119.621622,23.741508]]],[[[121.962163,24.841433],[121.962268,24.834922],[121.942108,24.836392],[121.938405,24.843512],[121.951576,24.850832],[121.962163,24.841433]]],[[[121.634159,25.239538],[121.671239,25.202494],[121.685779,25.207703],[121.691351,25.181153],[121.708916,25.175503],[121.706679,25.165654],[121.774847,25.152488],[121.803194,25.135758],[121.81973,25.122743],[121.840386,25.128591],[121.866288,25.122121],[121.907382,25.121609],[121.922648,25.106464],[121.913626,25.085375],[121.930728,25.064135],[121.928085,25.040238],[121.945132,25.02107],[121.976733,25.026112],[121.997705,25.019625],[122.00469,25.002781],[121.966004,24.983106],[121.926408,24.969346],[121.918788,24.953811],[121.889436,24.937222],[121.884491,24.917314],[121.852274,24.891279],[121.8305,24.851214],[121.819011,24.797804],[121.819265,24.757947],[121.836543,24.713899],[121.843375,24.650173],[121.857288,24.61863],[121.858131,24.597051],[121.871951,24.584476],[121.872386,24.531801],[121.841879,24.520372],[121.839953,24.498311],[121.85139,24.483957],[121.800883,24.433982],[121.78927,24.399706],[121.787238,24.373351],[121.770676,24.333847],[121.773553,24.314522],[121.747091,24.276979],[121.74439,24.262436],[121.717649,24.243196],[121.705763,24.225714],[121.674625,24.208197],[121.658717,24.179007],[121.666514,24.14876],[121.653122,24.120423],[121.63315,24.107359],[121.617765,24.084533],[121.620917,24.047438],[121.647192,24.008427],[121.619737,23.978502],[121.605799,23.955245],[121.611318,23.93399],[121.604233,23.90968],[121.598018,23.860529],[121.573035,23.802886],[121.569037,23.749168],[121.548768,23.712519],[121.553183,23.698386],[121.542484,23.653489],[121.52985,23.624035],[121.526082,23.577784],[121.511333,23.55361],[121.503014,23.521148],[121.506495,23.491594],[121.49582,23.434675],[121.478089,23.395834],[121.467758,23.331565],[121.461623,23.313273],[121.447248,23.30996],[121.427779,23.278778],[121.410027,23.213528],[121.397492,23.207867],[121.397754,23.186117],[121.407373,23.165734],[121.401135,23.13039],[121.386477,23.103169],[121.366904,23.096562],[121.34831,23.068069],[121.334556,23.018329],[121.299719,22.959757],[121.282063,22.945916],[121.278147,22.92984],[121.247338,22.881434],[121.202042,22.860379],[121.186391,22.834333],[121.200901,22.798733],[121.180148,22.780049],[121.17299,22.75542],[121.156887,22.747424],[121.128036,22.719926],[121.082432,22.698789],[121.034748,22.667027],[121.02229,22.649204],[121.012586,22.619474],[121.009185,22.588953],[120.984999,22.568764],[120.959221,22.50416],[120.946375,22.456778],[120.914883,22.384921],[120.908853,22.359244],[120.894901,22.334488],[120.891913,22.276891],[120.896276,22.246378],[120.898952,22.229861],[120.890708,22.195912],[120.894236,22.172041],[120.885779,22.13271],[120.898768,22.09419],[120.891368,22.086348],[120.893382,22.048768],[120.900994,22.033913],[120.876685,22.011615],[120.875241,21.999903],[120.8458,21.988208],[120.841047,21.94948],[120.861505,21.917147],[120.848373,21.900952],[120.822145,21.934715],[120.782382,21.944366],[120.766319,21.95894],[120.743636,21.944486],[120.739586,21.919891],[120.727149,21.918766],[120.710243,21.939719],[120.714322,21.980821],[120.687219,22.020621],[120.687198,22.032816],[120.706642,22.066935],[120.701251,22.086089],[120.716889,22.093291],[120.709996,22.123833],[120.698024,22.143946],[120.686567,22.20654],[120.670259,22.236091],[120.649621,22.257355],[120.642737,22.302534],[120.606019,22.341069],[120.592416,22.364726],[120.548435,22.39612],[120.452018,22.448001],[120.424059,22.477028],[120.397146,22.480814],[120.338061,22.525228],[120.314668,22.547185],[120.321572,22.557074],[120.297482,22.584542],[120.276318,22.618937],[120.265915,22.617147],[120.251491,22.645275],[120.253287,22.665315],[120.274542,22.683829],[120.268575,22.708845],[120.256302,22.717212],[120.208748,22.819097],[120.17504,22.911752],[120.172167,22.94741],[120.156579,22.97849],[120.110876,23.01816],[120.053735,23.048041],[120.031591,23.073384],[120.035302,23.101117],[120.061639,23.14351],[120.069654,23.183186],[120.080109,23.203598],[120.097855,23.294811],[120.115732,23.323031],[120.118067,23.340185],[120.138972,23.374195],[120.157282,23.384967],[120.145508,23.428577],[120.149677,23.454252],[120.133563,23.488138],[120.119428,23.49547],[120.118922,23.515041],[120.145841,23.520805],[120.139566,23.549769],[120.143957,23.649327],[120.163185,23.68335],[120.173575,23.736162],[120.181752,23.756635],[120.170966,23.77239],[120.181914,23.798641],[120.210506,23.821085],[120.227456,23.84667],[120.242238,23.84233],[120.260402,23.862008],[120.287093,23.87469],[120.319095,23.935839],[120.304405,23.940629],[120.329995,23.988659],[120.344048,23.990232],[120.371525,24.039825],[120.377526,24.076519],[120.39684,24.085696],[120.426267,24.084265],[120.436512,24.121433],[120.404017,24.125866],[120.438644,24.158177],[120.459673,24.159029],[120.485905,24.197417],[120.468215,24.212519],[120.494636,24.269796],[120.526773,24.274192],[120.519987,24.299528],[120.542382,24.306081],[120.562684,24.361569],[120.57886,24.378674],[120.59512,24.409465],[120.621176,24.440945],[120.663968,24.481108],[120.686996,24.523101],[120.711194,24.585947],[120.726207,24.608218],[120.758862,24.613157],[120.761686,24.6396],[120.780246,24.660993],[120.828723,24.669558],[120.856895,24.698653],[120.865424,24.723872],[120.878515,24.735212],[120.899605,24.760473],[120.892505,24.788398],[120.903588,24.817377],[120.933648,24.852764],[120.97214,24.928694],[120.986036,24.939449],[121.01244,24.974286],[121.010447,24.987232],[121.03005,25.01963],[121.051878,25.041873],[121.074246,25.047931],[121.119952,25.074729],[121.173233,25.085973],[121.212252,25.108746],[121.260379,25.121992],[121.283558,25.117278],[121.304845,25.126118],[121.332842,25.124698],[121.371306,25.138468],[121.402035,25.158811],[121.416026,25.189249],[121.440477,25.220647],[121.447614,25.245995],[121.473031,25.254284],[121.477716,25.266049],[121.512808,25.285707],[121.540397,25.295035],[121.578052,25.298309],[121.617595,25.277599],[121.633093,25.259852],[121.634159,25.239538]]],[[[122.108009,25.484212],[122.10569,25.481853],[122.103487,25.483016],[122.103666,25.486115],[122.104941,25.488475],[122.106752,25.488534],[122.10745,25.48654],[122.108009,25.484212]]],[[[122.083033,25.626523],[122.078261,25.623128],[122.072671,25.627863],[122.073645,25.631765],[122.081971,25.634104],[122.084987,25.631834],[122.083033,25.626523]]],[[[123.569668,25.716332],[123.493846,25.720578],[123.45357,25.737077],[123.456845,25.750543],[123.482685,25.769589],[123.522477,25.783662],[123.570517,25.782691],[123.569668,25.716332]]],[[[123.686269,25.919737],[123.680931,25.919377],[123.678015,25.921416],[123.676001,25.923168],[123.678648,25.927264],[123.680838,25.928452],[123.682877,25.928623],[123.684504,25.92764],[123.68749,25.924797],[123.688549,25.922274],[123.686269,25.919737]]],[[[124.576823,25.895635],[124.53509,25.893209],[124.527811,25.924751],[124.555471,25.960175],[124.585072,25.953381],[124.593807,25.921839],[124.59041,25.906796],[124.576823,25.895635]]]]},"type":"Feature","properties":{"name":"台湾省","gb":"156710000"}},{"geometry":{"type":"MultiPolygon","coordinates":[[[[97.171951,42.793419],[97.845146,41.654228],[97.613335,41.475281],[97.627388,41.438591],[97.971359,41.095436],[98.141731,40.998966],[98.327806,40.918506],[98.330874,40.917093],[98.342468,40.566399],[98.624851,40.675954],[98.568519,40.745068],[98.666893,40.771023],[98.687851,40.689919],[98.713783,40.659855],[98.800865,40.605248],[98.805397,40.657219],[98.789063,40.703621],[98.982971,40.780914],[99.039299,40.691738],[99.099586,40.674286],[99.124078,40.713959],[99.171619,40.74611],[99.173246,40.857061],[99.564569,40.845746],[99.671634,40.931799],[99.677551,40.932785],[100.055372,40.906645],[100.106223,40.874144],[100.235713,40.715719],[100.241018,40.617629],[100.16803,40.540228],[100.167971,40.419805],[100.167947,40.276595],[99.988495,40.186565],[99.9552,40.150406],[99.926567,40.062439],[99.872162,40.024433],[99.840294,40.011764],[99.749924,40.00518],[99.733193,39.984955],[99.693916,39.959522],[99.55143,39.901875],[99.454483,39.895378],[99.445198,39.892147],[99.4416,39.883775],[99.452225,39.873878],[99.657806,39.887646],[99.81382,39.86377],[99.903977,39.786587],[99.964813,39.766117],[100.035164,39.754623],[100.1142,39.704234],[100.24514,39.683182],[100.311051,39.607262],[100.298302,39.571018],[100.323837,39.507473],[100.441719,39.484356],[100.498009,39.479485],[100.496677,39.399449],[100.529533,39.399002],[100.61203,39.386017],[100.661491,39.391861],[100.708305,39.403595],[100.829971,39.403286],[100.83844,39.205879],[100.866707,39.108871],[100.826981,39.072052],[100.82898,39.026833],[100.844963,39.016654],[100.880669,38.994938],[100.900291,39.029297],[100.958046,39.004921],[100.964379,38.999558],[100.969025,38.965786],[100.961761,38.94294],[101.127686,38.976509],[101.226814,39.020382],[101.195503,38.946262],[101.233353,38.905563],[101.236442,38.85762],[101.277603,38.848068],[101.332153,38.845951],[101.340721,38.823822],[101.333175,38.807587],[101.303879,38.800201],[101.307228,38.785656],[101.326767,38.77557],[101.386841,38.770565],[101.416687,38.76202],[101.501808,38.728619],[101.557991,38.712177],[101.603412,38.648042],[101.634323,38.668175],[101.648262,38.68465],[101.669579,38.68911],[101.718674,38.676739],[101.741669,38.67664],[101.773514,38.658054],[101.854851,38.716969],[101.937447,38.811375],[102.070866,38.890393],[101.82872,39.09206],[102.282021,39.190975],[102.35115,39.230392],[102.454231,39.254185],[102.602432,39.172009],[102.800865,39.14006],[103.010201,39.097759],[103.259499,39.264938],[103.342415,39.32822],[103.847931,39.4599],[103.9431,39.457893],[104.086376,39.418812],[104.087021,39.401318],[104.066833,39.349144],[104.052536,39.29747],[104.205711,39.092949],[104.174209,38.941463],[104.031906,38.891159],[103.876305,38.645123],[103.769951,38.596901],[103.559532,38.481186],[103.412323,38.407509],[103.411064,38.401695],[103.460335,38.360371],[103.480614,38.334072],[103.503921,38.281944],[103.521202,38.217999],[103.549507,38.158318],[103.367669,38.088991],[103.356689,38.055355],[103.354614,38.026272],[103.386659,37.916044],[103.398926,37.861134],[103.671044,37.784279],[103.847764,37.63782],[104.076187,37.471004],[104.180878,37.4062],[104.235367,37.410503],[104.289688,37.432178],[104.28405,37.427288],[104.284431,37.420147],[104.294685,37.41283],[104.343918,37.419338],[104.354271,37.417225],[104.400658,37.437084],[104.432899,37.445053],[104.444878,37.422489],[104.45919,37.418335],[104.491699,37.419125],[104.515404,37.433785],[104.547226,37.424992],[104.583259,37.423767],[104.620644,37.414913],[104.646874,37.416508],[104.674782,37.407467],[104.672997,37.400612],[104.666458,37.398911],[104.664146,37.379841],[104.655914,37.371513],[104.663406,37.355175],[104.696678,37.343853],[104.712631,37.349178],[104.709145,37.337872],[104.669456,37.31702],[104.658043,37.301281],[104.644806,37.292316],[104.622307,37.30146],[104.6157,37.29773],[104.615578,37.281178],[104.606557,37.276184],[104.596992,37.257248],[104.595627,37.243893],[104.605774,37.221542],[104.626968,37.201935],[104.643448,37.203651],[104.676575,37.19363],[104.704987,37.197372],[104.756332,37.227119],[104.774963,37.243992],[104.788887,37.228275],[104.807144,37.2304],[104.823395,37.223034],[104.848274,37.219471],[104.853256,37.215866],[104.855194,37.18121],[104.884041,37.157681],[104.894907,37.129224],[104.911713,37.114593],[104.910599,37.099552],[104.941048,37.086166],[104.947197,37.079124],[104.950058,37.038956],[104.961731,37.030205],[104.999992,37.034347],[105.008934,37.030849],[105.006363,37.0159],[105.026421,37.005829],[105.034401,37.005592],[105.053665,37.021847],[105.10408,36.999535],[105.160301,36.9939],[105.164116,36.966747],[105.172577,36.958515],[105.179657,36.937046],[105.180107,36.925564],[105.172508,36.928139],[105.178192,36.909698],[105.173859,36.891407],[105.185547,36.88541],[105.193344,36.896439],[105.20166,36.896839],[105.221352,36.885559],[105.235191,36.895931],[105.243767,36.890945],[105.275513,36.865028],[105.276337,36.8549],[105.291481,36.838589],[105.288963,36.832867],[105.294571,36.823765],[105.322281,36.80418],[105.329468,36.792217],[105.336212,36.7635],[105.320511,36.746094],[105.306572,36.740238],[105.272774,36.752136],[105.267151,36.738491],[105.233986,36.740284],[105.234161,36.731728],[105.21212,36.728893],[105.198574,36.705467],[105.197945,36.704552],[105.20224,36.679909],[105.223221,36.659058],[105.215157,36.630581],[105.236977,36.624832],[105.265762,36.592739],[105.270668,36.562443],[105.246765,36.553905],[105.243942,36.54715],[105.255157,36.533188],[105.276558,36.52177],[105.297981,36.523476],[105.316689,36.535606],[105.326004,36.522926],[105.351204,36.502899],[105.361672,36.48838],[105.360573,36.469631],[105.3657,36.461155],[105.357384,36.439247],[105.363892,36.430901],[105.378128,36.440544],[105.393417,36.42981],[105.391815,36.4072],[105.396576,36.384403],[105.408768,36.383286],[105.414093,36.376888],[105.410431,36.369926],[105.396942,36.369259],[105.39959,36.357464],[105.419563,36.339272],[105.420583,36.330948],[105.430435,36.324467],[105.448319,36.322632],[105.471725,36.293632],[105.474274,36.28339],[105.460701,36.262917],[105.457344,36.246948],[105.463623,36.22559],[105.478973,36.208698],[105.487117,36.190885],[105.504669,36.147629],[105.491203,36.104889],[105.470863,36.100014],[105.434433,36.105335],[105.418991,36.098797],[105.400147,36.077431],[105.382698,36.071499],[105.364906,36.056828],[105.348564,36.036694],[105.32534,36.018593],[105.321747,36.007435],[105.331001,36],[105.334015,35.990913],[105.326866,35.934345],[105.337082,35.916737],[105.330116,35.891991],[105.342835,35.881256],[105.388557,35.864864],[105.392525,35.856396],[105.374802,35.8456],[105.371437,35.839413],[105.373444,35.826363],[105.367302,35.807117],[105.374359,35.801174],[105.384216,35.801422],[105.403038,35.822296],[105.419663,35.820496],[105.428421,35.809746],[105.430443,35.78616],[105.451599,35.769474],[105.451912,35.753445],[105.467674,35.751404],[105.47953,35.732639],[105.489105,35.724865],[105.500931,35.723503],[105.540039,35.729031],[105.5513,35.726521],[105.562279,35.713013],[105.558914,35.69973],[105.562859,35.688282],[105.571854,35.694012],[105.575508,35.707981],[105.58873,35.723328],[105.642761,35.743485],[105.6726,35.746685],[105.72831,35.730164],[105.748299,35.734268],[105.755592,35.722122],[105.748253,35.706101],[105.732208,35.702221],[105.717316,35.717346],[105.707466,35.717125],[105.695923,35.707283],[105.691406,35.688507],[105.715858,35.676125],[105.71273,35.64727],[105.747849,35.630295],[105.753738,35.624104],[105.755684,35.611507],[105.78318,35.58926],[105.791565,35.569778],[105.811736,35.573742],[105.816849,35.57272],[105.817383,35.559437],[105.831085,35.537197],[105.84079,35.492977],[105.84922,35.496166],[105.85659,35.522953],[105.865326,35.534157],[105.883919,35.5513],[105.895996,35.552193],[105.91758,35.541836],[105.950699,35.53809],[105.968117,35.540333],[105.995567,35.525139],[106.01915,35.526669],[106.026703,35.520004],[106.013161,35.506073],[106.017609,35.498272],[106.063736,35.505875],[106.064072,35.495171],[106.072014,35.501785],[106.07045,35.506992],[106.082481,35.50745],[106.085983,35.501076],[106.080521,35.491577],[106.06237,35.491013],[106.066566,35.463449],[106.063072,35.455597],[106.073944,35.436291],[106.07795,35.410641],[106.082184,35.403584],[106.097473,35.400997],[106.092537,35.390171],[106.10437,35.361912],[106.115891,35.366905],[106.128662,35.393196],[106.161965,35.428791],[106.174919,35.436295],[106.191559,35.409649],[106.234316,35.410125],[106.245644,35.369305],[106.242714,35.352371],[106.249336,35.339508],[106.269417,35.327724],[106.287918,35.294872],[106.307983,35.283539],[106.323433,35.257568],[106.358818,35.235372],[106.366608,35.243343],[106.370293,35.255505],[106.36145,35.269512],[106.366974,35.275776],[106.380615,35.269512],[106.41375,35.278789],[106.431534,35.294025],[106.470634,35.312321],[106.498573,35.359089],[106.50024,35.387149],[106.507553,35.438972],[106.504295,35.449074],[106.47126,35.455486],[106.48291,35.469608],[106.481041,35.478783],[106.458237,35.498863],[106.443352,35.526676],[106.445885,35.555061],[106.452202,35.568764],[106.47789,35.580959],[106.46537,35.620666],[106.44413,35.661118],[106.436226,35.686588],[106.43911,35.69413],[106.462509,35.714329],[106.47686,35.725941],[106.500893,35.736996],[106.549103,35.743752],[106.578789,35.731163],[106.618164,35.728794],[106.640983,35.708004],[106.656776,35.710621],[106.678314,35.723038],[106.686996,35.719532],[106.720032,35.685348],[106.736862,35.681995],[106.749582,35.687724],[106.744812,35.708492],[106.74752,35.721062],[106.753784,35.726734],[106.77124,35.727035],[106.797752,35.711674],[106.812988,35.71405],[106.831764,35.747307],[106.855881,35.741119],[106.867172,35.743298],[106.866417,35.768269],[106.873604,35.778046],[106.887787,35.766453],[106.907295,35.771294],[106.912872,35.786121],[106.894928,35.809666],[106.917351,35.802109],[106.923348,35.807312],[106.915154,35.823887],[106.881493,35.852394],[106.872833,35.875843],[106.84977,35.879734],[106.846809,35.889378],[106.877266,35.907856],[106.922592,35.920677],[106.934906,35.932232],[106.937019,35.94091],[106.933151,35.946217],[106.907158,35.943966],[106.891731,35.949848],[106.892136,35.957855],[106.912987,35.956043],[106.920982,35.961914],[106.939034,35.978901],[106.943421,35.988243],[106.933655,36.034599],[106.936508,36.06496],[106.947662,36.092304],[106.930427,36.10865],[106.944611,36.130329],[106.940018,36.132286],[106.919067,36.118477],[106.910545,36.12011],[106.88932,36.144844],[106.876953,36.181725],[106.870354,36.184547],[106.856079,36.203941],[106.834526,36.213741],[106.827291,36.227983],[106.821205,36.229938],[106.813156,36.218491],[106.787468,36.225197],[106.766334,36.216179],[106.758087,36.217575],[106.735618,36.228481],[106.710869,36.23267],[106.675224,36.269165],[106.645775,36.263115],[106.634102,36.279339],[106.62941,36.276459],[106.627533,36.266769],[106.618263,36.265148],[106.602814,36.276672],[106.589379,36.273102],[106.571701,36.290535],[106.564247,36.292858],[106.556938,36.291744],[106.550171,36.284447],[106.544807,36.256756],[106.523918,36.262615],[106.508339,36.276882],[106.499583,36.265614],[106.489403,36.269703],[106.472199,36.288738],[106.467697,36.308357],[106.483307,36.307182],[106.50618,36.294727],[106.49646,36.344501],[106.504509,36.375481],[106.513138,36.385818],[106.507569,36.390255],[106.490982,36.38728],[106.484574,36.39146],[106.479896,36.415207],[106.483566,36.422195],[106.495644,36.424824],[106.497452,36.442551],[106.516502,36.454777],[106.511864,36.477608],[106.483109,36.500462],[106.441376,36.501144],[106.414527,36.525762],[106.398598,36.5392],[106.372551,36.550629],[106.353134,36.572571],[106.356545,36.579098],[106.363678,36.578155],[106.370857,36.569866],[106.390915,36.572269],[106.412407,36.567825],[106.426979,36.559051],[106.446449,36.56189],[106.452644,36.576294],[106.449844,36.588844],[106.432747,36.616608],[106.437657,36.624997],[106.463035,36.625942],[106.474693,36.632465],[106.485405,36.654797],[106.485855,36.677769],[106.494835,36.694084],[106.514458,36.69416],[106.510719,36.722294],[106.516167,36.728184],[106.552185,36.737881],[106.578438,36.750061],[106.5914,36.746273],[106.618736,36.724724],[106.636597,36.719223],[106.642471,36.721672],[106.623261,36.746651],[106.634941,36.760502],[106.63086,36.784042],[106.652557,36.818123],[106.63768,36.838222],[106.634346,36.852764],[106.624291,36.858509],[106.632904,36.87048],[106.633385,36.881969],[106.621895,36.891068],[106.603699,36.877663],[106.595558,36.892025],[106.605133,36.903996],[106.601784,36.911659],[106.54538,36.938969],[106.533341,36.978889],[106.534897,36.989491],[106.544792,36.984936],[106.575699,36.941681],[106.588806,36.942028],[106.588562,36.961998],[106.596588,36.968178],[106.632805,36.962009],[106.643768,37.037136],[106.643028,37.055485],[106.636467,37.076435],[106.602859,37.108383],[106.604668,37.134148],[106.611862,37.139917],[106.625801,37.13493],[106.637741,37.122612],[106.653542,37.128075],[106.668152,37.113296],[106.682686,37.11459],[106.697991,37.125309],[106.717629,37.120529],[106.748253,37.090534],[106.756325,37.096249],[106.760758,37.107376],[106.758285,37.141521],[106.781204,37.155636],[106.7994,37.15126],[106.860687,37.111431],[106.88784,37.104046],[106.895485,37.113872],[106.896011,37.122837],[106.883255,37.14296],[106.893646,37.148262],[106.918823,37.140362],[106.958603,37.116272],[106.998093,37.115574],[107.011986,37.11084],[107.02391,37.113174],[107.023651,37.12878],[107.027443,37.134834],[107.042046,37.134247],[107.066688,37.124924],[107.092156,37.124573],[107.130997,37.134605],[107.159866,37.148857],[107.19516,37.129482],[107.226829,37.101521],[107.260178,37.10199],[107.271393,37.082253],[107.274628,37.034706],[107.284432,36.979477],[107.292816,36.956657],[107.294968,36.941544],[107.289909,36.933888],[107.294151,36.922504],[107.311218,36.914818],[107.331131,36.925549],[107.360283,36.905014],[107.419373,36.902958],[107.431496,36.897911],[107.45977,36.906021],[107.480293,36.906181],[107.49733,36.888828],[107.523994,36.873486],[107.530518,36.864422],[107.530548,36.853405],[107.531074,36.834599],[107.540703,36.826511],[107.578064,36.83522],[107.600639,36.832638],[107.635231,36.817184],[107.661354,36.82016],[107.676994,36.831905],[107.705925,36.803707],[107.75679,36.79652],[107.871269,36.759102],[107.895432,36.760159],[107.91008,36.742023],[107.914139,36.72625],[107.932884,36.702663],[107.937103,36.667156],[107.943558,36.658531],[107.95443,36.655251],[108,36.684734],[108.0066,36.685036],[108.016304,36.670731],[108.019272,36.654476],[108.004303,36.649513],[107.990891,36.638111],[108.023018,36.619556],[108.03611,36.597939],[108.045761,36.59375],[108.066208,36.603012],[108.087242,36.601898],[108.090004,36.586803],[108.126472,36.579102],[108.139793,36.56068],[108.158577,36.56358],[108.169656,36.577603],[108.192894,36.629799],[108.206467,36.635044],[108.212419,36.631051],[108.200706,36.603615],[108.205658,36.577362],[108.211716,36.571281],[108.244041,36.568832],[108.248932,36.555683],[108.256539,36.551128],[108.257523,36.562805],[108.264305,36.568871],[108.270721,36.567139],[108.287865,36.547108],[108.296821,36.545006],[108.301887,36.561058],[108.311378,36.555244],[108.318565,36.559216],[108.343399,36.556],[108.359474,36.540386],[108.365639,36.515659],[108.375885,36.518768],[108.381752,36.514072],[108.396965,36.482731],[108.395851,36.445816],[108.411018,36.445816],[108.427574,36.434784],[108.444122,36.433403],[108.466187,36.419613],[108.491013,36.423752],[108.508942,36.4403],[108.501663,36.467781],[108.510429,36.475525],[108.528282,36.454723],[108.549087,36.448242],[108.560117,36.438909],[108.578697,36.438255],[108.588943,36.431686],[108.614517,36.434116],[108.622498,36.427673],[108.628097,36.413776],[108.627358,36.397472],[108.643837,36.384655],[108.642006,36.370007],[108.636513,36.362682],[108.635597,36.337967],[108.641091,36.323319],[108.637428,36.315994],[108.638344,36.298603],[108.649826,36.277016],[108.644806,36.262127],[108.647446,36.25024],[108.660225,36.214989],[108.684013,36.182308],[108.707626,36.138363],[108.703156,36.110561],[108.688667,36.094395],[108.679069,36.069428],[108.683853,36.021301],[108.654961,35.991146],[108.652717,35.958096],[108.647568,35.948532],[108.620598,35.945778],[108.589249,35.951111],[108.576134,35.948135],[108.564697,35.939953],[108.554001,35.923321],[108.522217,35.910301],[108.501007,35.895126],[108.496117,35.875717],[108.500846,35.866343],[108.519768,35.839905],[108.523277,35.816441],[108.520477,35.768246],[108.529568,35.747756],[108.519653,35.704544],[108.527931,35.686512],[108.518562,35.661446],[108.521347,35.646198],[108.534843,35.619869],[108.562499,35.593866],[108.611229,35.56321],[108.617981,35.552219],[108.61774,35.541216],[108.616783,35.526749],[108.601417,35.503311],[108.612007,35.477795],[108.614906,35.443535],[108.626556,35.419197],[108.624718,35.406078],[108.61631,35.39502],[108.616447,35.37624],[108.606217,35.357098],[108.604179,35.342369],[108.58361,35.312096],[108.575088,35.308823],[108.545608,35.309849],[108.518623,35.29538],[108.486359,35.285526],[108.420936,35.282486],[108.362823,35.289761],[108.350693,35.3065],[108.34185,35.309155],[108.321441,35.303127],[108.284477,35.277241],[108.254738,35.272919],[108.235832,35.265331],[108.23188,35.265869],[108.22438,35.294457],[108.18177,35.309338],[108.172149,35.310417],[108.120172,35.295318],[108.089653,35.282677],[108.052063,35.259098],[107.956925,35.243011],[107.946303,35.24563],[107.957855,35.260086],[107.95443,35.266941],[107.941283,35.268016],[107.920158,35.256451],[107.863472,35.260014],[107.841057,35.274822],[107.799179,35.283287],[107.789329,35.290279],[107.782417,35.303226],[107.743064,35.309212],[107.71566,35.297691],[107.714706,35.293125],[107.729736,35.289665],[107.73407,35.283638],[107.714203,35.261745],[107.711731,35.252392],[107.701744,35.256226],[107.649239,35.249298],[107.65345,35.238228],[107.681999,35.215996],[107.69113,35.201472],[107.710555,35.169306],[107.721573,35.131935],[107.743256,35.094215],[107.772217,35.068745],[107.787308,35.047401],[107.85125,35.005714],[107.853844,34.998104],[107.814924,34.974897],[107.797666,34.958909],[107.773758,34.965595],[107.725952,34.950142],[107.676262,34.947994],[107.636185,34.928253],[107.629272,34.930428],[107.628738,34.954956],[107.62114,34.963787],[107.612251,34.965305],[107.600967,34.959755],[107.567513,34.972427],[107.557358,34.967541],[107.546432,34.941361],[107.53315,34.933544],[107.531929,34.916374],[107.527649,34.912319],[107.511192,34.911652],[107.473747,34.920235],[107.450554,34.917599],[107.420982,34.929485],[107.395706,34.933743],[107.380295,34.930298],[107.363648,34.918635],[107.354179,34.92104],[107.34111,34.93634],[107.290665,34.937256],[107.281937,34.932789],[107.278191,34.912678],[107.268242,34.902954],[107.196236,34.882576],[107.184753,34.894176],[107.170189,34.935833],[107.157532,34.944927],[107.132198,34.947481],[107.1147,34.950947],[107.100899,34.9589],[107.08477,34.977421],[107.09301,35.001842],[107.083862,35.021423],[107.053171,35.027833],[107.014595,35.034821],[106.994362,35.060474],[106.945671,35.071083],[106.916161,35.095222],[106.879963,35.093002],[106.824623,35.081245],[106.729111,35.102058],[106.715942,35.099422],[106.69928,35.085136],[106.625435,35.075211],[106.596436,35.079338],[106.569771,35.091915],[106.555794,35.090874],[106.54203,35.083874],[106.528519,35.048],[106.51413,35.03413],[106.488312,35.020794],[106.488892,34.941975],[106.506004,34.926044],[106.516449,34.88633],[106.554039,34.858791],[106.555321,34.848164],[106.545807,34.829536],[106.546814,34.81842],[106.552879,34.80629],[106.574104,34.786072],[106.562988,34.765854],[106.544792,34.762821],[106.542198,34.748291],[106.501617,34.748039],[106.494183,34.739226],[106.482658,34.716324],[106.452515,34.704842],[106.437584,34.685234],[106.441338,34.670544],[106.460731,34.664688],[106.46595,34.658924],[106.464493,34.652515],[106.45604,34.640655],[106.444344,34.637527],[106.416923,34.646187],[106.405632,34.627464],[106.390038,34.622982],[106.377579,34.626953],[106.360474,34.60918],[106.318947,34.591091],[106.309151,34.581058],[106.327128,34.562277],[106.338509,34.541252],[106.338363,34.522385],[106.366562,34.525089],[106.395393,34.511223],[106.414703,34.526062],[106.462021,34.531536],[106.503502,34.514488],[106.516869,34.500027],[106.531311,34.495335],[106.539291,34.484699],[106.554893,34.494289],[106.567536,34.490368],[106.570877,34.474522],[106.595276,34.468941],[106.589722,34.462994],[106.592331,34.456936],[106.613129,34.452908],[106.614685,34.439339],[106.623497,34.425678],[106.625015,34.409847],[106.641037,34.393833],[106.675354,34.386604],[106.692383,34.376587],[106.713997,34.374432],[106.709778,34.347885],[106.686684,34.338921],[106.700432,34.310158],[106.700874,34.300983],[106.69408,34.2886],[106.677918,34.257637],[106.659775,34.244728],[106.646256,34.246677],[106.627075,34.261959],[106.617119,34.26181],[106.59848,34.252564],[106.589096,34.25378],[106.582794,34.259102],[106.573105,34.282555],[106.522316,34.293476],[106.489786,34.25124],[106.491882,34.239834],[106.497948,34.23819],[106.508759,34.240864],[106.528,34.255619],[106.547226,34.244247],[106.554527,34.229069],[106.56826,34.171669],[106.588058,34.139202],[106.557968,34.115597],[106.497681,34.106415],[106.502647,34.079334],[106.50132,34.058029],[106.467331,34.025494],[106.475304,33.995873],[106.473488,33.979847],[106.443093,33.944069],[106.432419,33.923283],[106.420761,33.913506],[106.41465,33.878937],[106.423905,33.867874],[106.465515,33.872181],[106.485451,33.855999],[106.489967,33.839924],[106.464462,33.821537],[106.456215,33.794548],[106.460831,33.78833],[106.475624,33.782269],[106.48185,33.772369],[106.482834,33.73386],[106.476585,33.713963],[106.478455,33.708908],[106.48912,33.704018],[106.520966,33.701038],[106.535713,33.692909],[106.571587,33.633503],[106.583735,33.58359],[106.575623,33.57732],[106.555817,33.572662],[106.557373,33.539871],[106.530403,33.505009],[106.519668,33.50119],[106.513939,33.503983],[106.505249,33.511837],[106.49913,33.529762],[106.490105,33.532116],[106.473267,33.521004],[106.465229,33.525059],[106.452835,33.534435],[106.448471,33.593372],[106.440453,33.615425],[106.427055,33.620556],[106.38858,33.616219],[106.359573,33.594852],[106.343605,33.588299],[106.321686,33.592552],[106.304497,33.605026],[106.283897,33.602615],[106.26075,33.590134],[106.233406,33.56575],[106.18309,33.548111],[106.143105,33.557686],[106.140106,33.55999],[106.143204,33.573727],[106.104775,33.570217],[106.103165,33.576183],[106.117821,33.596066],[106.100067,33.610344],[106.083618,33.613846],[106.066009,33.605431],[106.043251,33.609863],[106.026718,33.596168],[105.956603,33.61013],[105.944343,33.584496],[105.93084,33.56757],[105.915711,33.556603],[105.898987,33.558018],[105.889809,33.541786],[105.882703,33.538461],[105.874184,33.519569],[105.838188,33.491905],[105.838699,33.477695],[105.827148,33.458233],[105.834152,33.412613],[105.823395,33.38192],[105.748672,33.385914],[105.728973,33.392807],[105.709526,33.388237],[105.705147,33.382515],[105.730278,33.348347],[105.75132,33.330677],[105.750755,33.320366],[105.741989,33.312351],[105.743889,33.300659],[105.76355,33.284367],[105.785965,33.281818],[105.792214,33.261871],[105.831825,33.253101],[105.851189,33.236794],[105.902847,33.242191],[105.913498,33.239872],[105.936111,33.220104],[105.95874,33.209503],[105.964142,33.194134],[105.961957,33.151519],[105.955765,33.146942],[105.947609,33.155445],[105.929459,33.194454],[105.919068,33.191273],[105.915461,33.175942],[105.912972,33.165848],[105.898186,33.155338],[105.892692,33.144806],[105.900864,33.139748],[105.919739,33.149788],[105.92791,33.144264],[105.916405,33.134213],[105.921791,33.114029],[105.918945,33.081261],[105.91069,33.060425],[105.918259,33.040241],[105.919235,33.008152],[105.913742,32.996021],[105.868912,32.949368],[105.857994,32.941139],[105.823158,32.952888],[105.784981,32.930485],[105.731583,32.907394],[105.657257,32.898731],[105.638199,32.883148],[105.616496,32.880031],[105.587036,32.879021],[105.564705,32.902843],[105.526314,32.915424],[105.495354,32.91074],[105.470841,32.925152],[105.450691,32.930393],[105.442253,32.930843],[105.410705,32.918648],[105.40152,32.889526],[105.380318,32.880318],[105.377609,32.875504],[105.385014,32.837765],[105.386719,32.832424],[105.40712,32.819458],[105.427391,32.776489],[105.455811,32.766605],[105.461075,32.752285],[105.453468,32.739281],[105.366371,32.705215],[105.337662,32.682922],[105.308121,32.670704],[105.294052,32.657146],[105.283485,32.653454],[105.270195,32.652039],[105.234322,32.666595],[105.22374,32.665874],[105.215363,32.657139],[105.207878,32.632824],[105.193291,32.619713],[105.141594,32.598896],[105.113693,32.593971],[105.10012,32.596893],[105.079575,32.632092],[105.061058,32.643463],[105.039597,32.64703],[104.88266,32.59853],[104.849464,32.648724],[104.828964,32.662609],[104.815376,32.661552],[104.793747,32.642681],[104.730728,32.639404],[104.694092,32.675808],[104.673653,32.666759],[104.643738,32.661419],[104.631032,32.666831],[104.588592,32.700176],[104.57856,32.722092],[104.567856,32.731163],[104.55101,32.731934],[104.530998,32.724876],[104.521156,32.730289],[104.511391,32.750828],[104.497185,32.757114],[104.459274,32.747818],[104.453003,32.749821],[104.428863,32.766773],[104.415886,32.782227],[104.389664,32.791592],[104.35363,32.821701],[104.297172,32.833244],[104.289673,32.843933],[104.285484,32.869099],[104.274383,32.883186],[104.272249,32.892786],[104.285469,32.94175],[104.301178,32.947189],[104.336647,32.941841],[104.363823,32.945564],[104.375664,32.955082],[104.376282,32.988548],[104.380806,32.996159],[104.418213,33.010056],[104.424118,33.016304],[104.418259,33.0261],[104.399338,33.034851],[104.388672,33.037262],[104.35743,33.030296],[104.342651,33.034725],[104.332977,33.043789],[104.334503,33.051369],[104.354935,33.070835],[104.359818,33.091744],[104.375092,33.110924],[104.35521,33.146698],[104.329986,33.209923],[104.325104,33.244476],[104.303459,33.302917],[104.313698,33.312881],[104.32161,33.314342],[104.342316,33.300579],[104.373451,33.302734],[104.405769,33.283043],[104.408882,33.28474],[104.400391,33.313892],[104.408317,33.319836],[104.427879,33.321156],[104.422884,33.325756],[104.371185,33.346489],[104.329483,33.33643],[104.293137,33.334663],[104.264328,33.393478],[104.244453,33.40403],[104.217377,33.402805],[104.215386,33.441059],[104.207558,33.45105],[104.186836,33.462273],[104.178139,33.474773],[104.168503,33.510185],[104.152626,33.541855],[104.153732,33.557224],[104.171547,33.590668],[104.166824,33.610783],[104.100845,33.66499],[104.076446,33.678207],[104.046238,33.687409],[104.010696,33.684925],[103.986717,33.674751],[103.968643,33.672218],[103.92453,33.681473],[103.85939,33.683994],[103.805473,33.674954],[103.78376,33.662941],[103.766243,33.660385],[103.695038,33.689182],[103.665176,33.687122],[103.655907,33.690212],[103.646645,33.700508],[103.664146,33.714928],[103.660026,33.720074],[103.622955,33.711838],[103.605453,33.718018],[103.594124,33.729343],[103.582794,33.723164],[103.572495,33.707718],[103.562027,33.703884],[103.548103,33.677521],[103.534485,33.672703],[103.518738,33.680039],[103.527382,33.70245],[103.54145,33.720844],[103.545067,33.74099],[103.528015,33.751732],[103.526619,33.793369],[103.512466,33.810089],[103.483032,33.81004],[103.462006,33.80394],[103.429215,33.752243],[103.40818,33.747051],[103.383392,33.749123],[103.332161,33.743515],[103.304359,33.75489],[103.277252,33.774639],[103.282036,33.791374],[103.27964,33.80333],[103.273667,33.809307],[103.248558,33.815285],[103.224655,33.79496],[103.201836,33.793358],[103.150147,33.811813],[103.149269,33.832886],[103.162369,33.856071],[103.178947,33.902248],[103.168915,33.925888],[103.162437,33.930805],[103.135704,33.931183],[103.126755,33.935814],[103.117554,33.949154],[103.116036,33.963562],[103.12117,33.976505],[103.146812,33.995132],[103.152847,34.006027],[103.145531,34.037273],[103.128441,34.048862],[103.12233,34.059971],[103.13337,34.069363],[103.161842,34.077042],[103.167992,34.084042],[103.167442,34.093655],[103.125046,34.118248],[103.128082,34.146965],[103.120934,34.1647],[103.107002,34.178398],[103.078598,34.18607],[103.008179,34.184826],[102.980171,34.197067],[102.971878,34.214996],[102.978203,34.24287],[102.975372,34.254044],[102.956398,34.268532],[102.947594,34.293556],[102.925239,34.309345],[102.915071,34.311009],[102.890419,34.316605],[102.865059,34.313522],[102.858444,34.304203],[102.853912,34.281635],[102.8461,34.275272],[102.808067,34.279457],[102.792882,34.276014],[102.779938,34.259529],[102.780373,34.246532],[102.775177,34.237434],[102.735321,34.238731],[102.719101,34.235443],[102.697395,34.215214],[102.691765,34.202015],[102.653114,34.192837],[102.643448,34.184811],[102.639015,34.169113],[102.623818,34.169205],[102.603195,34.158611],[102.597794,34.147247],[102.635063,34.131878],[102.654144,34.115147],[102.658714,34.086826],[102.656082,34.083096],[102.642296,34.082764],[102.60846,34.101566],[102.591309,34.102684],[102.566688,34.099701],[102.558487,34.08963],[102.515106,34.08902],[102.469261,34.074558],[102.446106,34.088863],[102.425896,34.090408],[102.421349,34.08662],[102.411713,34.049],[102.397324,34.027988],[102.385803,33.973446],[102.376099,33.977238],[102.361603,33.973019],[102.327225,33.981449],[102.311256,33.972813],[102.307434,33.979507],[102.316902,33.994022],[102.308784,33.993843],[102.289322,33.981365],[102.27636,33.991619],[102.270033,33.991539],[102.261169,33.986763],[102.256241,33.971592],[102.240715,33.977264],[102.232994,33.965046],[102.22139,33.961014],[102.204063,33.966644],[102.188835,33.984901],[102.175804,33.975029],[102.171921,33.983223],[102.145889,33.978851],[102.136292,33.966892],[102.189667,33.924889],[102.222557,33.882664],[102.253731,33.853565],[102.261116,33.822659],[102.233208,33.80024],[102.235168,33.791737],[102.293823,33.785507],[102.30043,33.782707],[102.320023,33.758919],[102.316101,33.747948],[102.289802,33.738945],[102.28376,33.724972],[102.287704,33.718384],[102.303444,33.71471],[102.313179,33.724106],[102.31739,33.737255],[102.323784,33.740822],[102.339035,33.735268],[102.338974,33.725632],[102.319359,33.695744],[102.313856,33.671984],[102.330566,33.642303],[102.330582,33.630646],[102.337158,33.61697],[102.352844,33.608627],[102.380661,33.604134],[102.41143,33.582603],[102.44252,33.579876],[102.44799,33.568405],[102.467354,33.551495],[102.472176,33.540302],[102.465202,33.533379],[102.44986,33.536068],[102.447479,33.525475],[102.456253,33.502319],[102.454102,33.484203],[102.477119,33.464355],[102.468224,33.46191],[102.45623,33.472954],[102.450966,33.469078],[102.45771,33.453407],[102.43972,33.455288],[102.413513,33.432144],[102.394989,33.421959],[102.385712,33.402935],[102.35463,33.393227],[102.309509,33.402775],[102.293922,33.413723],[102.26973,33.413181],[102.260551,33.419754],[102.251862,33.411274],[102.247841,33.396877],[102.221642,33.385796],[102.221779,33.371433],[102.215057,33.357723],[102.178146,33.335789],[102.185585,33.327679],[102.202065,33.321201],[102.199074,33.302608],[102.213745,33.247074],[102.211884,33.233139],[102.205849,33.225704],[102.197487,33.224312],[102.15892,33.241501],[102.139877,33.272163],[102.121292,33.282383],[102.112465,33.297714],[102.105499,33.29818],[102.097603,33.276344],[102.104431,33.268745],[102.09687,33.249531],[102.098152,33.238266],[102.087776,33.227474],[102.088982,33.218468],[102.069321,33.196201],[102.053146,33.19178],[102.019783,33.191933],[101.99205,33.201897],[101.97953,33.200718],[101.936127,33.176788],[101.93293,33.166347],[101.919464,33.152332],[101.888153,33.136131],[101.872818,33.110481],[101.828362,33.121307],[101.823112,33.129219],[101.834732,33.145134],[101.840828,33.184826],[101.828362,33.21249],[101.795982,33.233681],[101.783356,33.234901],[101.788246,33.280907],[101.806564,33.28986],[101.820816,33.272354],[101.829361,33.293934],[101.854194,33.311031],[101.868927,33.314606],[101.87532,33.323116],[101.881698,33.380913],[101.910713,33.404984],[101.921905,33.428699],[101.938866,33.445759],[101.930336,33.447994],[101.922676,33.456577],[101.925644,33.473091],[101.905388,33.479973],[101.900421,33.486965],[101.903359,33.505691],[101.895477,33.526337],[101.905411,33.54472],[101.881569,33.566826],[101.880341,33.577415],[101.857757,33.58968],[101.843086,33.606003],[101.828201,33.581379],[101.831444,33.566494],[101.828201,33.55621],[101.807907,33.547821],[101.795937,33.556015],[101.774231,33.548042],[101.769783,33.549343],[101.761299,33.543411],[101.755844,33.518589],[101.734322,33.502735],[101.714737,33.500343],[101.695213,33.505508],[101.66584,33.505001],[101.641434,33.498615],[101.629746,33.501019],[101.620644,33.513203],[101.617638,33.526813],[101.617012,33.611866],[101.609207,33.629051],[101.586853,33.64666],[101.589348,33.672661],[101.575211,33.674835],[101.557861,33.670242],[101.54747,33.694004],[101.515968,33.694469],[101.50293,33.703259],[101.491196,33.702953],[101.469711,33.689449],[101.445069,33.684349],[101.430267,33.693951],[101.431419,33.684326],[101.424019,33.66367],[101.413231,33.6548],[101.396538,33.649296],[101.30259,33.664196],[101.277252,33.6628],[101.240608,33.68232],[101.191749,33.668911],[101.180031,33.65638],[101.171234,33.656143],[101.164665,33.664558],[101.170341,33.677246],[101.166664,33.720196],[101.185455,33.745842],[101.186485,33.774235],[101.196358,33.789944],[101.174301,33.79977],[101.150146,33.821724],[101.153183,33.84127],[101.140625,33.847675],[101.115471,33.850063],[101.108635,33.857838],[101.061661,33.857216],[101.050247,33.863636],[101.046516,33.879585],[101.036377,33.887249],[101.008858,33.889999],[100.989975,33.901909],[100.975731,33.920582],[100.964836,33.949024],[100.936806,33.968243],[100.927208,33.997257],[100.905426,34.02832],[100.879097,34.041759],[100.873471,34.049102],[100.87806,34.060574],[100.876038,34.066345],[100.848366,34.09837],[100.816521,34.14743],[100.802513,34.158745],[100.776619,34.170086],[100.766434,34.18016],[100.767059,34.191376],[100.784584,34.20359],[100.802368,34.241001],[100.810417,34.302685],[100.818718,34.319687],[100.87191,34.337734],[100.897385,34.379768],[100.948144,34.379995],[100.98867,34.375576],[101.023857,34.343346],[101.052605,34.325928],[101.087623,34.329655],[101.145622,34.325241],[101.16481,34.319946],[101.193916,34.29813],[101.216118,34.30719],[101.219803,34.302055],[101.237007,34.298508],[101.258827,34.299973],[101.26429,34.282459],[101.299873,34.269112],[101.321793,34.271328],[101.326828,34.263611],[101.326469,34.256847],[101.31813,34.253384],[101.32061,34.248775],[101.349045,34.255257],[101.413948,34.230999],[101.433067,34.23254],[101.446815,34.218464],[101.477005,34.223351],[101.485802,34.218498],[101.485977,34.204933],[101.492981,34.200146],[101.511208,34.201717],[101.537247,34.213528],[101.551254,34.2047],[101.557892,34.19389],[101.577187,34.198421],[101.592628,34.182755],[101.617165,34.184055],[101.625824,34.176937],[101.62545,34.17017],[101.650169,34.158653],[101.655991,34.149384],[101.644905,34.129478],[101.650803,34.121708],[101.691597,34.106533],[101.696205,34.107857],[101.695038,34.119205],[101.700554,34.120495],[101.708351,34.114159],[101.707016,34.090855],[101.718407,34.08437],[101.722984,34.100769],[101.727409,34.099087],[101.73777,34.077717],[101.768982,34.124165],[101.808296,34.128536],[101.838577,34.12669],[101.845146,34.137085],[101.843918,34.14698],[101.849907,34.151611],[101.86499,34.148392],[101.873634,34.131397],[101.899109,34.132668],[101.918404,34.119228],[101.948555,34.107735],[101.958923,34.129185],[101.960396,34.149544],[101.956184,34.160534],[101.988563,34.16153],[101.997382,34.171287],[102.009979,34.186451],[102.013855,34.19941],[102.012405,34.227112],[102.042541,34.223587],[102.051903,34.230537],[102.056488,34.245369],[102.052017,34.264263],[102.064011,34.287403],[102.076179,34.287064],[102.119613,34.269371],[102.145035,34.270386],[102.152763,34.27705],[102.181312,34.358959],[102.215065,34.345627],[102.231369,34.345997],[102.250908,34.358482],[102.241279,34.375584],[102.21521,34.396076],[102.183647,34.445045],[102.161095,34.461567],[102.1595,34.49408],[102.152481,34.509701],[102.126564,34.512638],[102.101807,34.534409],[102.080336,34.542858],[102,34.543774],[101.976624,34.553795],[101.944588,34.588264],[101.92868,34.592888],[101.922203,34.646259],[101.915146,34.66592],[101.927345,34.686829],[101.914375,34.707756],[101.91597,34.741612],[101.920067,34.762802],[101.914543,34.796837],[101.924278,34.839615],[101.913139,34.876629],[101.933464,34.88837],[101.957558,34.890827],[101.988842,34.900538],[102.020409,34.90065],[102.043655,34.887207],[102.064941,34.892528],[102.046173,34.909054],[102.048973,34.927818],[102.06942,34.944904],[102.073906,34.96143],[102.091812,34.983688],[102.130205,35.016799],[102.156654,35.021725],[102.171501,35.034054],[102.202705,35.04248],[102.218529,35.058731],[102.258026,35.055447],[102.279129,35.058537],[102.28952,35.07119],[102.302788,35.117386],[102.326408,35.135201],[102.336822,35.162064],[102.349106,35.16972],[102.393624,35.175461],[102.39798,35.193222],[102.379707,35.210007],[102.361633,35.264927],[102.34008,35.280224],[102.303818,35.285667],[102.276146,35.304825],[102.285194,35.315472],[102.296364,35.317066],[102.307541,35.312279],[102.315529,35.343143],[102.284126,35.369755],[102.282303,35.402966],[102.292458,35.425518],[102.311226,35.435253],[102.32235,35.428299],[102.344597,35.428997],[102.405777,35.408138],[102.448221,35.44767],[102.459915,35.473248],[102.465973,35.500668],[102.480232,35.514088],[102.494492,35.553513],[102.49617,35.57616],[102.502884,35.587906],[102.528046,35.579517],[102.577614,35.540539],[102.646171,35.531185],[102.675018,35.533241],[102.694992,35.527733],[102.742542,35.494467],[102.774727,35.521294],[102.778427,35.533134],[102.771767,35.535355],[102.725144,35.526474],[102.723663,35.532394],[102.740684,35.545719],[102.773247,35.547199],[102.798416,35.55386],[102.803597,35.56126],[102.800636,35.570881],[102.770866,35.590836],[102.766318,35.59837],[102.758705,35.618099],[102.764366,35.648598],[102.739204,35.661919],[102.719101,35.696476],[102.697418,35.721405],[102.683922,35.761406],[102.682953,35.781086],[102.6884,35.802517],[102.713257,35.817618],[102.732643,35.825325],[102.772293,35.85989],[102.783302,35.862343],[102.80558,35.857471],[102.824852,35.861572],[102.856583,35.847828],[102.906349,35.850174],[102.927956,35.83474],[102.946574,35.836331],[102.953995,35.865234],[102.937096,35.944122],[102.940605,35.957943],[102.964065,35.992336],[102.956871,36.017052],[102.967415,36.035145],[102.966652,36.040623],[102.91333,36.06509],[102.889023,36.068253],[102.881256,36.076077],[102.879624,36.08794],[102.886665,36.094566],[102.914223,36.096191],[102.932716,36.107628],[102.937767,36.117584],[102.936241,36.134747],[102.940651,36.145588],[102.968681,36.167694],[102.97876,36.191284],[102.990745,36.199799],[103.054382,36.203712],[103.068511,36.208077],[103.071754,36.211681],[103.057983,36.221939],[103.047699,36.223431],[103.034615,36.236027],[103.024391,36.238194],[103.020584,36.24493],[103.02227,36.256981],[102.991547,36.265728],[102.969071,36.280563],[102.944527,36.288844],[102.918875,36.304739],[102.897827,36.328018],[102.833054,36.343525],[102.826828,36.355118],[102.825722,36.365639],[102.829941,36.369408],[102.809555,36.387772],[102.816818,36.391003],[102.822525,36.407024],[102.806106,36.407791],[102.805077,36.420879],[102.789195,36.427449],[102.784729,36.446266],[102.770737,36.453598],[102.763908,36.464756],[102.769737,36.475418],[102.784393,36.480412],[102.790222,36.498238],[102.749092,36.531956],[102.737457,36.547131],[102.732269,36.563713],[102.733955,36.569973],[102.754753,36.567608],[102.760902,36.574699],[102.725594,36.591484],[102.719025,36.615204],[102.677032,36.622021],[102.632751,36.647064],[102.618454,36.663441],[102.595383,36.705555],[102.595828,36.712933],[102.599899,36.730225],[102.643814,36.73336],[102.664291,36.756916],[102.685639,36.772232],[102.694923,36.773624],[102.716606,36.764694],[102.723656,36.766659],[102.72049,36.770021],[102.685065,36.80655],[102.64975,36.833122],[102.627678,36.862949],[102.598686,36.868591],[102.57502,36.87809],[102.573028,36.884087],[102.563057,36.887627],[102.548828,36.924408],[102.521499,36.93383],[102.511925,36.944237],[102.496872,36.9478],[102.488197,36.959721],[102.464645,36.953724],[102.447876,36.967747],[102.469459,36.994708],[102.503128,37.018551],[102.491135,37.042622],[102.496491,37.05661],[102.485753,37.078699],[102.506523,37.091721],[102.528496,37.086395],[102.598205,37.10384],[102.639114,37.098747],[102.63765,37.113953],[102.599625,37.172283],[102.575768,37.171967],[102.530106,37.216373],[102.502709,37.216778],[102.486298,37.222702],[102.476685,37.239838],[102.454544,37.253204],[102.446838,37.270653],[102.41732,37.291142],[102.416512,37.295719],[102.425003,37.306953],[102.39064,37.323494],[102.365036,37.326305],[102.339166,37.345887],[102.295837,37.368938],[102.297081,37.389969],[102.268059,37.391583],[102.246056,37.410099],[102.194275,37.419235],[102.183868,37.427013],[102.185272,37.437691],[102.17633,37.454582],[102.153221,37.469902],[102.127174,37.479935],[102.100998,37.480839],[102.10035,37.492008],[102.116936,37.521412],[102.115715,37.531616],[102.127426,37.543587],[102.124649,37.550312],[102.098061,37.573349],[102.070419,37.5821],[102.063362,37.588425],[102.058365,37.610737],[102.036552,37.619965],[102.032953,37.627004],[102.045601,37.648396],[102.031456,37.66618],[102.032677,37.683327],[102.012444,37.696674],[102.013023,37.704803],[101.995598,37.724968],[101.952507,37.727501],[101.92614,37.720104],[101.870667,37.685169],[101.851768,37.663296],[101.811333,37.652767],[101.807968,37.671585],[101.787537,37.694927],[101.656029,37.73127],[101.655083,37.739849],[101.666794,37.757515],[101.652183,37.769863],[101.639839,37.773914],[101.616524,37.808846],[101.600731,37.816589],[101.589378,37.82946],[101.556633,37.838036],[101.541084,37.837727],[101.498375,37.85709],[101.483446,37.855439],[101.458733,37.857708],[101.455467,37.865795],[101.437103,37.866982],[101.43071,37.856529],[101.400582,37.838741],[101.400261,37.830364],[101.38131,37.822407],[101.371284,37.804382],[101.374153,37.799465],[101.351898,37.788971],[101.288742,37.823383],[101.273483,37.835648],[101.253906,37.831856],[101.23323,37.842712],[101.222946,37.840736],[101.217247,37.84481],[101.200844,37.845653],[101.159692,37.870771],[101.149399,37.881195],[101.148407,37.893383],[101.125351,37.913441],[101.111237,37.919083],[101.109863,37.932484],[101.099312,37.945629],[101.080498,37.941437],[101.067581,37.946209],[101.039551,37.964405],[101.033867,37.974339],[101.019249,37.973007],[100.957924,38.010723],[100.902611,38.005516],[100.894455,38.012577],[100.884804,38.053535],[100.916473,38.082199],[100.921745,38.093182],[100.915359,38.115139],[100.916809,38.127468],[100.921768,38.147732],[100.933654,38.156501],[100.935822,38.159298],[100.926536,38.167755],[100.898636,38.178646],[100.888397,38.166294],[100.867828,38.156265],[100.857872,38.146584],[100.838562,38.149845],[100.817467,38.160732],[100.754089,38.23468],[100.737572,38.23679],[100.730148,38.244297],[100.711421,38.250434],[100.697388,38.242798],[100.624838,38.263561],[100.618179,38.26535],[100.602547,38.255306],[100.592751,38.242043],[100.571953,38.249901],[100.543892,38.244469],[100.519058,38.265354],[100.517578,38.273178],[100.50833,38.27225],[100.49424,38.271645],[100.480476,38.285061],[100.47168,38.287224],[100.46579,38.278301],[100.468201,38.271381],[100.456482,38.263966],[100.434776,38.266579],[100.428581,38.271877],[100.434174,38.280998],[100.434875,38.294964],[100.420967,38.306149],[100.393738,38.291424],[100.379814,38.296894],[100.380104,38.30423],[100.371536,38.30835],[100.357925,38.306499],[100.317696,38.323872],[100.314957,38.327915],[100.329979,38.336731],[100.299217,38.387325],[100.26947,38.376694],[100.258888,38.363338],[100.246147,38.375633],[100.251694,38.382771],[100.246475,38.417747],[100.237083,38.441097],[100.209778,38.453812],[100.163086,38.458847],[100.152702,38.466652],[100.147163,38.478031],[100.130409,38.480831],[100.109962,38.495831],[100.084915,38.492241],[100.060791,38.518673],[100.037346,38.507996],[100.022087,38.507332],[100.02005,38.495636],[99.998703,38.46656],[100.017349,38.453918],[100.020187,38.437489],[100.04863,38.420425],[100.068848,38.417267],[100.089104,38.405659],[100.107521,38.378139],[100.113587,38.35339],[100.122803,38.340416],[100.142403,38.331089],[100.160484,38.32843],[100.159455,38.291626],[100.181397,38.23679],[100.182037,38.221294],[100.178551,38.217823],[100.156631,38.2159],[100.14904,38.222733],[100.125763,38.228046],[100.076103,38.282986],[100.051002,38.28178],[99.997002,38.316101],[99.958405,38.320473],[99.935898,38.341404],[99.907974,38.343216],[99.829315,38.368416],[99.760224,38.409386],[99.733482,38.41227],[99.703003,38.426167],[99.675468,38.428562],[99.664093,38.433952],[99.653916,38.443531],[99.658104,38.458496],[99.653916,38.467476],[99.641342,38.47646],[99.624847,38.477848],[99.604439,38.487438],[99.545502,38.535675],[99.523315,38.548149],[99.511368,38.56517],[99.513458,38.575623],[99.508682,38.585178],[99.508278,38.610119],[99.482704,38.61385],[99.46479,38.60458],[99.453651,38.603886],[99.431442,38.617474],[99.428597,38.620323],[99.433884,38.628056],[99.430633,38.642704],[99.414352,38.659386],[99.414757,38.668747],[99.392784,38.669968],[99.385056,38.67485],[99.376915,38.699673],[99.348366,38.735424],[99.320351,38.738739],[99.318306,38.748783],[99.309723,38.75737],[99.251198,38.782894],[99.235161,38.785931],[99.201134,38.808708],[99.178711,38.813847],[99.174042,38.828793],[99.167503,38.833931],[99.067451,38.896427],[99.060799,38.910957],[99.10244,38.945007],[99.098396,38.953609],[99.070412,38.955864],[99.019928,38.981648],[98.988449,38.977848],[98.953979,38.983822],[98.908737,39.006062],[98.897155,39.024338],[98.870109,39.046574],[98.835243,39.054111],[98.818283,39.062592],[98.818283,39.078609],[98.810745,39.085205],[98.772117,39.088974],[98.744789,39.086147],[98.728279,39.054649],[98.703964,39.042133],[98.691215,39.019993],[98.663643,38.993736],[98.611679,38.978214],[98.622948,38.953339],[98.614929,38.946175],[98.595657,38.945309],[98.586784,38.929501],[98.577904,38.928204],[98.557121,38.944008],[98.527641,38.954243],[98.50898,38.955254],[98.486275,38.945667],[98.443939,38.960465],[98.427543,38.977783],[98.433388,38.98233],[98.433609,38.996616],[98.407196,38.996185],[98.397888,39.022381],[98.380562,39.031475],[98.291763,39.037388],[98.284325,39.032425],[98.283569,39.005928],[98.274262,38.974533],[98.235512,38.92041],[98.236809,38.914131],[98.247635,38.911099],[98.249946,38.905907],[98.248802,38.886055],[98.23468,38.874218],[98.180458,38.847111],[98.161308,38.833786],[98.151947,38.818966],[98.093179,38.784612],[98.075867,38.801216],[98.045143,38.82069],[98.01062,38.857742],[97.978706,38.860024],[97.903175,38.886791],[97.868988,38.902351],[97.811363,38.938511],[97.796181,38.936199],[97.771774,38.939587],[97.757195,38.945011],[97.750419,38.954842],[97.720253,38.966705],[97.683983,38.968739],[97.676865,39.006027],[97.668724,39.011112],[97.60305,39.036633],[97.547333,39.067646],[97.490166,39.078964],[97.485825,39.085945],[97.4879,39.092171],[97.463951,39.117298],[97.442627,39.111877],[97.43334,39.115982],[97.423851,39.120899],[97.417694,39.127777],[97.418381,39.134579],[97.401169,39.147575],[97.364647,39.147675],[97.34465,39.173664],[97.313454,39.166752],[97.263016,39.170113],[97.252556,39.179642],[97.220192,39.187859],[97.210701,39.195454],[97.194015,39.195591],[97.169594,39.1884],[97.144226,39.199707],[97.125458,39.195747],[97.096695,39.197018],[97.0112,39.211571],[96.978951,39.204975],[96.960777,39.19664],[96.97168,39.178741],[96.993584,39.162369],[97.006233,39.144241],[97.007103,39.135162],[96.970566,39.102055],[96.972244,39.083805],[96.956245,39.054661],[96.956573,39.039425],[96.968017,39.032002],[96.969231,39.021629],[96.934899,38.973579],[96.934914,38.954083],[96.946572,38.93528],[96.93898,38.926659],[96.93779,38.911568],[96.938339,38.906853],[96.948746,38.903755],[96.949638,38.89109],[96.953918,38.887413],[96.96735,38.888767],[96.991539,38.88345],[96.982124,38.868805],[96.988686,38.859585],[96.992134,38.834808],[96.986458,38.818886],[96.987419,38.787361],[96.998619,38.760185],[97.021606,38.754147],[97.019951,38.729595],[97.010864,38.718842],[97.00753,38.701431],[97.015983,38.686886],[97.034103,38.677868],[97.042618,38.684338],[97.05574,38.671448],[97.048844,38.630043],[97.054291,38.591969],[96.993286,38.562546],[96.94764,38.556191],[96.91716,38.562141],[96.901008,38.571411],[96.88031,38.575546],[96.872276,38.573116],[96.847626,38.591579],[96.81427,38.599354],[96.809021,38.606583],[96.792969,38.606907],[96.797768,38.588581],[96.807434,38.581005],[96.813843,38.563541],[96.772644,38.565254],[96.761299,38.555309],[96.759491,38.545834],[96.789436,38.526497],[96.786087,38.511505],[96.776077,38.502514],[96.738403,38.498836],[96.704315,38.505138],[96.658791,38.489899],[96.658592,38.47995],[96.697533,38.456806],[96.689148,38.443699],[96.687948,38.430849],[96.688416,38.421543],[96.662491,38.387531],[96.625427,38.354946],[96.62307,38.345589],[96.628944,38.323212],[96.662094,38.25861],[96.664337,38.221306],[96.44265,38.277641],[96.397957,38.280453],[96.376572,38.276009],[96.334084,38.244946],[96.300194,38.182026],[96.311485,38.160755],[96.264069,38.14428],[96.253593,38.15358],[96.251869,38.165955],[96.211143,38.16666],[96.216972,38.155071],[96.206848,38.146957],[96.189995,38.148792],[96.145294,38.165916],[96.130241,38.177269],[96.117683,38.177479],[96.105652,38.186199],[96.086762,38.182514],[96.071892,38.186977],[96.062309,38.171497],[96.007027,38.198395],[95.967926,38.225426],[95.95438,38.226824],[95.936798,38.236359],[95.931931,38.257053],[95.896431,38.288349],[95.854446,38.283493],[95.848053,38.29145],[95.835915,38.341488],[95.824822,38.353207],[95.805786,38.348183],[95.790222,38.3545],[95.774063,38.354843],[95.761276,38.360737],[95.761261,38.370827],[95.74749,38.366306],[95.733032,38.371365],[95.712654,38.392956],[95.700936,38.39957],[95.672386,38.389595],[95.671013,38.378181],[95.66053,38.364311],[95.637833,38.364853],[95.625458,38.347759],[95.606598,38.338306],[95.589043,38.343201],[95.580376,38.340931],[95.534821,38.312756],[95.516182,38.294044],[95.504471,38.295353],[95.502892,38.309235],[95.49218,38.314358],[95.452446,38.290424],[95.442612,38.297504],[95.4394,38.309658],[95.422081,38.310242],[95.386238,38.299919],[95.359329,38.312077],[95.328804,38.309292],[95.327103,38.314732],[95.317482,38.319122],[95.308907,38.310413],[95.282959,38.306034],[95.265953,38.296356],[95.257828,38.301136],[95.250061,38.315121],[95.232826,38.321526],[95.227844,38.329189],[95.209183,38.325699],[95.202316,38.330643],[95.194984,38.355629],[95.185989,38.362465],[95.189781,38.371147],[95.182716,38.378262],[95.173981,38.377014],[95.16761,38.386013],[95.138397,38.391022],[95.119248,38.416103],[95.104881,38.415859],[95.07061,38.401119],[95.043091,38.4175],[95.032432,38.410652],[95.01535,38.425018],[94.983254,38.422863],[94.970474,38.429363],[94.899902,38.419434],[94.884804,38.414059],[94.863038,38.398248],[94.825142,38.386787],[94.770584,38.383812],[94.727226,38.388489],[94.676773,38.386204],[94.635811,38.380169],[94.608688,38.370308],[94.594162,38.372952],[94.550247,38.349445],[94.527634,38.360382],[94.528198,38.418705],[94.510704,38.4417],[94.449387,38.573959],[94.371742,38.758518],[94.368584,38.761158],[94.330277,38.753429],[94.279297,38.758873],[94.117812,38.740489],[93.970123,38.723675],[93.953568,38.714478],[93.938278,38.712891],[93.90052,38.720905],[93.873329,38.719559],[93.797951,38.749641],[93.767509,38.775932],[93.762527,38.795208],[93.75367,38.803986],[93.7612,38.817451],[93.882057,38.825149],[93.882568,38.866585],[93.832107,38.866505],[93.729309,38.922916],[93.488411,38.917252],[93.333336,38.904343],[93.301453,38.89378],[93.27256,38.895462],[93.260506,38.90406],[93.225822,38.913795],[93.188698,38.918022],[93.182236,38.928295],[93.195747,39.044609],[93.165123,39.083256],[93.129112,39.107113],[93.124222,39.121277],[93.139977,39.15852],[93.119491,39.177105],[93.097572,39.174629],[93.063454,39.149612],[93.040939,39.145424],[92.991745,39.149952],[92.976936,39.142021],[92.970085,39.144932],[92.958893,39.163788],[92.940262,39.171089],[92.910843,39.168896],[92.892876,39.162762],[92.862778,39.141315],[92.849251,39.140896],[92.8293,39.149876],[92.818665,39.137531],[92.783409,39.14196],[92.659599,39.117176],[92.640503,39.121773],[92.591415,39.112179],[92.550568,39.115856],[92.532349,39.103943],[92.50003,39.109432],[92.488571,39.103245],[92.460975,39.074139],[92.455414,39.046417],[92.421654,39.047993],[92.403603,39.039669],[92.387764,39.057777],[92.371284,39.056271],[92.351555,39.067989],[92.349617,39.083653],[92.363846,39.095512],[92.3423,39.151077],[92.33931,39.180489],[92.344544,39.199608],[92.338059,39.236248],[92.378143,39.257214],[92.523849,39.366672],[92.637993,39.512913],[92.701797,39.714616],[92.743446,39.866642],[92.794441,40.152241],[92.904922,40.309147],[92.918617,40.390316],[92.92646,40.571068],[93.503929,40.646633],[93.758362,40.663036],[93.818764,40.791866],[93.808338,40.878372],[93.906044,40.981483],[94.008392,41.112579],[94.181725,41.266155],[94.532082,41.50359],[94.74791,41.535835],[94.773806,41.570938],[94.807678,41.616837],[94.859955,41.666138],[94.966675,41.71632],[95.008957,41.723778],[95.108147,41.765667],[95.133667,41.770145],[95.138886,41.759098],[95.169533,41.729923],[95.197174,41.716839],[95.192085,41.690773],[95.219871,41.659996],[95.225273,41.643639],[95.254601,41.599342],[95.296455,41.562851],[95.30616,41.571953],[95.33281,41.641251],[95.357941,41.666145],[95.394569,41.691776],[95.532204,41.770527],[95.550614,41.776611],[95.568733,41.792103],[95.603542,41.800376],[95.653107,41.820225],[95.728622,41.824619],[95.814316,41.840454],[95.868355,41.843002],[95.90522,41.864845],[95.976204,41.887688],[96.002083,41.900433],[96.053299,41.933117],[96.114899,41.983234],[96.123573,42.00531],[96.135483,42.016899],[96.132439,42.02763],[96.136917,42.051479],[96.075119,42.14695],[96.176537,42.215355],[96.039032,42.323894],[96.040031,42.350231],[96.064041,42.41185],[95.976852,42.43428],[96.015541,42.479607],[96.021782,42.539909],[96.070358,42.566647],[96.101387,42.60149],[96.163368,42.619675],[96.165802,42.628532],[96.187546,42.631805],[96.386902,42.723934],[96.388594,42.724734],[96.392883,42.726761],[96.396912,42.727116],[96.441055,42.730568],[96.491249,42.734959],[96.545326,42.739132],[96.589888,42.741818],[96.597397,42.742271],[96.610023,42.743501],[96.649658,42.74736],[96.697327,42.751297],[96.741608,42.755444],[96.750137,42.757088],[96.757555,42.75494],[96.758095,42.754784],[96.80201,42.754208],[96.856453,42.753986],[96.886825,42.75416],[96.907211,42.754276],[96.935669,42.754116],[96.950957,42.754429],[96.96788,42.754776],[96.982155,42.755829],[97.005432,42.760116],[97.005432,42.760116],[97.072594,42.772484],[97.111336,42.780708],[97.123184,42.782715],[97.160057,42.790508],[97.171951,42.793419]],[[105.899456,35.416554],[105.909538,35.41267],[105.913498,35.421597],[105.921364,35.425243],[105.997696,35.43924],[106.024475,35.461479],[106.045479,35.446762],[106.050425,35.453487],[106.045563,35.467373],[106.054665,35.490627],[105.971779,35.478481],[105.9375,35.4646],[105.901306,35.464455],[105.890335,35.453941],[105.888329,35.442722],[105.899456,35.416554]],[[106.058067,35.433125],[106.065079,35.42749],[106.065705,35.437504],[106.057938,35.443264],[106.058067,35.433125]]]]},"type":"Feature","properties":{"name":"甘肃省","gb":"156620000"}},{"geometry":{"type":"MultiPolygon","coordinates":[[[[113.116333,29.423473],[113.112091,29.420674],[113.105425,29.424273],[113.101189,29.433029],[113.113306,29.431442],[113.117859,29.424805],[113.116333,29.423473]]],[[[113.767601,32.283382],[113.761322,32.272175],[113.750626,32.278271],[113.749443,32.291676],[113.754372,32.295036],[113.767601,32.283382]]],[[[109.642838,33.270065],[109.647682,33.250721],[109.670929,33.257759],[109.68795,33.256157],[109.696373,33.243088],[109.712799,33.235275],[109.793694,33.236244],[109.847069,33.249756],[109.924141,33.227402],[109.963127,33.206821],[110.00116,33.213474],[110.025879,33.193676],[110.072273,33.203709],[110.125313,33.203342],[110.15976,33.21101],[110.182617,33.188618],[110.199257,33.180744],[110.213142,33.16502],[110.227203,33.16098],[110.245194,33.162067],[110.280372,33.17292],[110.332871,33.171078],[110.361832,33.180168],[110.379051,33.179844],[110.402779,33.171867],[110.420486,33.173607],[110.455681,33.184639],[110.486144,33.213167],[110.522636,33.232258],[110.523552,33.248543],[110.52858,33.254597],[110.558868,33.256798],[110.572647,33.252483],[110.588196,33.210221],[110.589104,33.170563],[110.596046,33.156494],[110.618721,33.145931],[110.645943,33.159504],[110.652313,33.156189],[110.673955,33.121511],[110.69722,33.099071],[110.714622,33.101452],[110.71254,33.118824],[110.716682,33.127602],[110.740158,33.148876],[110.760513,33.154278],[110.80571,33.148437],[110.812713,33.152683],[110.81517,33.16349],[110.809754,33.183556],[110.819877,33.205036],[110.838257,33.213371],[110.860046,33.216034],[110.89772,33.206364],[110.908074,33.208141],[110.955063,33.255642],[110.977661,33.259674],[111.011955,33.219208],[111.054542,33.193783],[111.055809,33.186474],[111.049454,33.175667],[111.038651,33.168678],[111.031021,33.15501],[111.049141,33.157555],[111.061218,33.174713],[111.077423,33.184883],[111.082916,33.18367],[111.09259,33.178551],[111.112061,33.155331],[111.120643,33.161366],[111.125412,33.139122],[111.14003,33.1245],[111.153504,33.125633],[111.17054,33.116238],[111.170219,33.093357],[111.184204,33.094311],[111.191513,33.0727],[111.147026,33.05109],[111.147057,33.041477],[111.152107,33.038059],[111.165772,33.044735],[111.18325,33.039967],[111.212494,33.044414],[111.233467,33.038696],[111.241089,33.026619],[111.234718,33.021893],[111.252983,33.008404],[111.267822,32.973793],[111.261978,32.965698],[111.247384,32.957771],[111.237022,32.932598],[111.244148,32.916206],[111.240227,32.893936],[111.244186,32.886204],[111.2491,32.886044],[111.2743,32.906319],[111.284866,32.89455],[111.284027,32.867058],[111.287682,32.861381],[111.325302,32.843105],[111.373947,32.830689],[111.408165,32.756248],[111.434532,32.752285],[111.439194,32.755318],[111.437973,32.763477],[111.449699,32.761616],[111.455994,32.775616],[111.466263,32.759983],[111.462059,32.743183],[111.454132,32.73222],[111.4357,32.73782],[111.419365,32.737118],[111.418197,32.73362],[111.429863,32.725918],[111.462997,32.719852],[111.465324,32.714252],[111.46183,32.707489],[111.469528,32.697689],[111.507088,32.676136],[111.520714,32.656372],[111.520668,32.642632],[111.530213,32.623505],[111.554264,32.602919],[111.571899,32.595814],[111.597954,32.612595],[111.61261,32.629932],[111.635033,32.637047],[111.636978,32.627735],[111.635918,32.613926],[111.64061,32.608482],[111.664284,32.622475],[111.715263,32.60651],[111.751533,32.572292],[111.819809,32.536072],[111.847702,32.538158],[111.856163,32.534115],[111.866417,32.51474],[111.884163,32.505508],[111.946587,32.519318],[111.968658,32.485836],[111.996834,32.460869],[111.999222,32.451786],[112.004953,32.452158],[112.01693,32.454647],[112.029808,32.470837],[112.039741,32.475254],[112.055931,32.474884],[112.062554,32.461269],[112.058876,32.442139],[112.071022,32.435146],[112.074699,32.420429],[112.087212,32.419327],[112.115173,32.396515],[112.123634,32.403873],[112.125107,32.395409],[112.143135,32.381794],[112.149391,32.378853],[112.156014,32.386211],[112.147552,32.391731],[112.146812,32.396881],[112.154175,32.400929],[112.14093,32.403503],[112.13578,32.408657],[112.141662,32.413071],[112.165581,32.410126],[112.168526,32.399456],[112.165947,32.386211],[112.192444,32.396145],[112.193542,32.385475],[112.19796,32.385475],[112.201637,32.392097],[112.217094,32.389523],[112.223556,32.393562],[112.229149,32.38081],[112.24321,32.367176],[112.270714,32.357185],[112.304916,32.332138],[112.317886,32.328308],[112.323837,32.333599],[112.331543,32.354477],[112.353867,32.370617],[112.381157,32.37624],[112.400124,32.373348],[112.437569,32.354965],[112.475616,32.380421],[112.492905,32.381094],[112.510651,32.386055],[112.520251,32.381603],[112.524071,32.379501],[112.52906,32.384495],[112.539986,32.406651],[112.550728,32.397282],[112.555176,32.400543],[112.563774,32.396984],[112.57119,32.388382],[112.569702,32.384529],[112.581863,32.38364],[112.589569,32.387791],[112.633759,32.369999],[112.636429,32.375038],[112.65007,32.376522],[112.678238,32.357841],[112.704926,32.353096],[112.710266,32.363476],[112.723907,32.367626],[112.729538,32.360214],[112.727463,32.352501],[112.742294,32.345386],[112.759789,32.34568],[112.764534,32.347759],[112.762459,32.35191],[112.769577,32.360214],[112.785294,32.357246],[112.801895,32.370888],[112.833328,32.375931],[112.864166,32.398468],[112.87455,32.377708],[112.884926,32.380379],[112.884628,32.390461],[112.897428,32.396708],[112.938011,32.382454],[112.946312,32.382156],[112.948089,32.392834],[112.957878,32.394314],[112.961136,32.392536],[112.957581,32.375336],[112.982193,32.369701],[112.984863,32.38512],[112.991089,32.392239],[112.983971,32.402916],[112.988121,32.412701],[112.994057,32.418633],[113.009178,32.419224],[113.02005,32.426964],[113.028176,32.424937],[113.054138,32.405869],[113.095543,32.400555],[113.115532,32.381294],[113.123642,32.378765],[113.140968,32.382629],[113.156487,32.42107],[113.165169,32.425632],[113.211197,32.428516],[113.231148,32.403053],[113.269783,32.382114],[113.29995,32.349972],[113.326172,32.346912],[113.328323,32.343929],[113.312843,32.329327],[113.31633,32.322216],[113.348389,32.297382],[113.381378,32.298641],[113.399933,32.280941],[113.417198,32.275147],[113.522369,32.33255],[113.5354,32.328674],[113.54139,32.30825],[113.545967,32.30508],[113.565338,32.303322],[113.551956,32.32621],[113.555122,32.341705],[113.574173,32.341785],[113.586807,32.351345],[113.60012,32.351856],[113.589859,32.367088],[113.619843,32.360527],[113.624893,32.385265],[113.649597,32.415665],[113.659264,32.411724],[113.6604,32.421482],[113.69593,32.42308],[113.702827,32.415424],[113.715731,32.416238],[113.726235,32.416901],[113.729614,32.397011],[113.744697,32.390659],[113.743378,32.377689],[113.73597,32.372398],[113.74073,32.364986],[113.752113,32.364986],[113.756081,32.371338],[113.762962,32.371075],[113.763756,32.360752],[113.747612,32.348312],[113.746292,32.330849],[113.750786,32.3237],[113.762695,32.318142],[113.76561,32.304115],[113.747093,32.301102],[113.738983,32.292988],[113.735703,32.280033],[113.743645,32.26495],[113.731468,32.258331],[113.731735,32.245098],[113.745232,32.214928],[113.757408,32.204872],[113.770111,32.209637],[113.776459,32.186344],[113.7537,32.159351],[113.758728,32.135532],[113.752113,32.1268],[113.734909,32.112507],[113.727501,32.123093],[113.715057,32.126003],[113.723,32.098743],[113.718512,32.089027],[113.754761,32.056664],[113.772491,32.051109],[113.78466,32.03867],[113.750786,32.003471],[113.748932,31.991032],[113.769577,31.978327],[113.796044,31.975151],[113.811394,31.968536],[113.799751,31.952391],[113.798958,31.932543],[113.830978,31.910311],[113.82547,31.894552],[113.825996,31.877337],[113.832932,31.85853],[113.841636,31.849066],[113.857361,31.845327],[113.882927,31.850887],[113.904159,31.877914],[113.909157,31.881186],[113.924461,31.879978],[113.948547,31.854387],[113.94043,31.831272],[113.941727,31.80233],[113.966743,31.762941],[113.975868,31.756893],[114.011139,31.77001],[114.044617,31.773022],[114.056717,31.78445],[114.083603,31.79043],[114.096497,31.80234],[114.112485,31.809585],[114.117561,31.817741],[114.117645,31.833101],[114.123939,31.842258],[114.148712,31.842194],[114.165634,31.854462],[114.179776,31.853961],[114.214249,31.833588],[114.219856,31.833473],[114.229355,31.842285],[114.228096,31.833244],[114.233246,31.822031],[114.250984,31.804525],[114.269211,31.773779],[114.288719,31.756767],[114.324516,31.754347],[114.335014,31.75836],[114.381622,31.741999],[114.390885,31.749407],[114.39891,31.749407],[114.409409,31.744469],[114.413422,31.733046],[114.440895,31.728725],[114.461884,31.740147],[114.479172,31.743851],[114.48658,31.744469],[114.492447,31.737677],[114.503563,31.745703],[114.497078,31.750643],[114.497696,31.757433],[114.49955,31.765768],[114.507881,31.768856],[114.516525,31.763607],[114.515602,31.758669],[114.529182,31.74169],[114.539276,31.747955],[114.538445,31.754656],[114.547707,31.761446],[114.543999,31.768856],[114.564653,31.767696],[114.570961,31.767969],[114.579872,31.76091],[114.57251,31.712547],[114.582222,31.699093],[114.570786,31.690027],[114.560547,31.665409],[114.549232,31.653366],[114.541176,31.621937],[114.553032,31.564285],[114.551605,31.560139],[114.566048,31.556738],[114.568413,31.561476],[114.584999,31.563251],[114.589439,31.576872],[114.600098,31.577465],[114.609573,31.586643],[114.620529,31.588421],[114.638,31.58309],[114.638886,31.575687],[114.650765,31.569859],[114.649841,31.56266],[114.664055,31.547409],[114.690704,31.547707],[114.693665,31.540302],[114.688042,31.531864],[114.690407,31.525497],[114.710838,31.529644],[114.714691,31.518984],[114.735123,31.52846],[114.750671,31.528631],[114.762955,31.52076],[114.775688,31.526977],[114.780128,31.524017],[114.767395,31.514246],[114.76799,31.502995],[114.776535,31.499142],[114.774208,31.487003],[114.786705,31.479876],[114.806641,31.479746],[114.824163,31.458874],[114.832962,31.460346],[114.842781,31.470163],[114.843674,31.477526],[114.854378,31.48065],[114.868439,31.479757],[114.872009,31.47061],[114.878029,31.469717],[114.913506,31.482882],[114.932915,31.473734],[114.934921,31.47998],[114.953667,31.492474],[114.955223,31.497383],[114.967941,31.501398],[114.97419,31.494036],[114.975754,31.479757],[114.990029,31.470833],[115.00386,31.489128],[115.001403,31.504213],[115.016358,31.528395],[115.022385,31.529064],[115.035324,31.515676],[115.089195,31.509348],[115.09156,31.514475],[115.085251,31.520786],[115.095901,31.522364],[115.108124,31.531437],[115.098663,31.539719],[115.095901,31.559835],[115.098267,31.567724],[115.123901,31.583502],[115.119423,31.597122],[115.138107,31.607252],[115.156685,31.605688],[115.166817,31.600231],[115.177094,31.575981],[115.188461,31.565969],[115.206177,31.558186],[115.229874,31.555832],[115.212349,31.513424],[115.209564,31.463841],[115.201126,31.445049],[115.215256,31.424795],[115.238838,31.424727],[115.246536,31.419197],[115.250115,31.393848],[115.26004,31.393419],[115.285149,31.403013],[115.303482,31.384459],[115.320984,31.397058],[115.364372,31.405039],[115.379593,31.398777],[115.385193,31.391582],[115.372643,31.374762],[115.377396,31.353107],[115.385681,31.345749],[115.401833,31.343174],[115.422081,31.353996],[115.42884,31.352102],[115.437554,31.339708],[115.442635,31.315996],[115.457382,31.315214],[115.453934,31.28212],[115.459053,31.272848],[115.469431,31.267373],[115.499245,31.271082],[115.521683,31.255579],[115.534416,31.23411],[115.537208,31.189247],[115.554375,31.162609],[115.5765,31.147551],[115.588997,31.149452],[115.598572,31.176041],[115.623886,31.186949],[115.638382,31.21044],[115.657837,31.212496],[115.695549,31.203278],[115.722816,31.176849],[115.735237,31.155125],[115.750519,31.144695],[115.758735,31.120354],[115.773331,31.11449],[115.792633,31.130047],[115.808029,31.133139],[115.832451,31.12932],[115.852013,31.145559],[115.864174,31.14995],[115.875023,31.144224],[115.881401,31.127089],[115.882377,31.111603],[115.887665,31.104382],[115.935593,31.071476],[115.935509,31.046259],[115.960533,31.048618],[115.978539,31.04418],[115.988884,31.036829],[116.001419,31.03686],[116.004837,31.019508],[116.009789,31.014109],[116.04061,31.01687],[116.069229,30.966492],[116.066879,30.954983],[116.040916,30.958584],[115.996933,30.948513],[115.95993,30.927572],[115.952576,30.91412],[115.93602,30.905748],[115.918632,30.889334],[115.867943,30.873116],[115.837044,30.836679],[115.856155,30.81119],[115.85244,30.79254],[115.863418,30.781086],[115.842455,30.762736],[115.817368,30.754171],[115.783066,30.762352],[115.775505,30.757139],[115.757698,30.712032],[115.755119,30.691568],[115.758766,30.676519],[115.768755,30.671569],[115.790115,30.659338],[115.800567,30.64765],[115.804825,30.629402],[115.800537,30.612799],[115.806816,30.598034],[115.812706,30.596559],[115.821076,30.610043],[115.825325,30.610138],[115.870109,30.586584],[115.876274,30.55714],[115.908653,30.520466],[115.90477,30.507772],[115.889725,30.486355],[115.89679,30.471144],[115.889809,30.455402],[115.912414,30.434795],[115.9329,30.432711],[115.939148,30.42734],[115.898689,30.404692],[115.879105,30.38501],[115.886269,30.366135],[115.911461,30.337786],[115.909378,30.326963],[115.898758,30.318483],[115.899452,30.312763],[115.916923,30.303968],[115.921104,30.305893],[115.94883,30.309004],[115.975884,30.29834],[115.989723,30.257586],[116.01947,30.244215],[116.026489,30.229458],[116.043556,30.224991],[116.060181,30.206987],[116.050758,30.183407],[116.051285,30.173788],[116.061806,30.146488],[116.079742,30.128508],[116.082459,30.105635],[116.07753,30.092236],[116.079491,30.078289],[116.073517,30.064411],[116.086357,30.03853],[116.073738,30.016493],[116.076385,29.986507],[116.068756,29.965715],[116.12719,29.891222],[116.129334,29.879801],[116.125046,29.862289],[116.129623,29.82485],[116.096985,29.807846],[116.038086,29.762156],[115.93084,29.725277],[115.884003,29.73321],[115.829392,29.75448],[115.75277,29.797035],[115.718828,29.822971],[115.688408,29.851032],[115.666336,29.856939],[115.648367,29.852862],[115.606606,29.84429],[115.506422,29.842064],[115.495079,29.827591],[115.481842,29.821072],[115.471161,29.809109],[115.468941,29.788414],[115.461151,29.768726],[115.46518,29.742224],[115.431168,29.719126],[115.403244,29.687685],[115.345833,29.656855],[115.300072,29.640526],[115.283447,29.626558],[115.271927,29.624876],[115.264374,29.63018],[115.260589,29.640631],[115.264755,29.657253],[115.260628,29.662418],[115.223442,29.656839],[115.209107,29.660353],[115.171311,29.657265],[115.141045,29.664465],[115.127289,29.682741],[115.105484,29.681553],[115.101517,29.66173],[115.118568,29.652216],[115.133629,29.652613],[115.139183,29.63953],[115.128876,29.637943],[115.124908,29.633186],[115.121735,29.608608],[115.110237,29.597111],[115.127289,29.592751],[115.14949,29.604246],[115.168915,29.599489],[115.171295,29.594732],[115.150673,29.58601],[115.14711,29.578478],[115.152674,29.509402],[115.127914,29.513815],[115.120674,29.510492],[115.094795,29.5212],[115.08007,29.522539],[115.07901,29.52927],[115.09256,29.552435],[115.080528,29.562208],[115.033258,29.551643],[115.013138,29.556635],[115.006042,29.566769],[114.992615,29.574116],[114.987541,29.564489],[114.97361,29.565756],[114.967278,29.555115],[114.952776,29.555797],[114.941688,29.544979],[114.93985,29.534239],[114.949013,29.526432],[114.957649,29.52775],[114.966148,29.522064],[114.955627,29.505213],[114.94397,29.49888],[114.919777,29.501232],[114.916756,29.506273],[114.920448,29.518993],[114.914597,29.522348],[114.897606,29.520048],[114.896591,29.530802],[114.892227,29.532816],[114.885506,29.508625],[114.875763,29.503921],[114.865685,29.482752],[114.855606,29.479729],[114.853584,29.475025],[114.861313,29.467297],[114.869042,29.470993],[114.878113,29.438065],[114.907967,29.452303],[114.912308,29.458698],[114.899284,29.470993],[114.911461,29.48452],[114.931542,29.480736],[114.941025,29.466904],[114.929672,29.452536],[114.906998,29.44067],[114.903153,29.420883],[114.888183,29.398476],[114.877067,29.396153],[114.863548,29.406303],[114.849388,29.405882],[114.826531,29.399466],[114.803459,29.38501],[114.779419,29.388872],[114.769569,29.385591],[114.748016,29.366354],[114.740448,29.371857],[114.737495,29.386677],[114.727638,29.396927],[114.705208,29.399675],[114.683876,29.394659],[114.668213,29.398987],[114.616875,29.382927],[114.584664,29.355526],[114.551689,29.346903],[114.515239,29.328083],[114.501923,29.3258],[114.484818,29.333273],[114.453995,29.329741],[114.43467,29.339888],[114.397041,29.342083],[114.364036,29.328594],[114.34388,29.327457],[114.331673,29.336452],[114.319511,29.356459],[114.308711,29.36322],[114.287842,29.366165],[114.253975,29.34849],[114.251373,29.336241],[114.25737,29.319471],[114.249443,29.308876],[114.24437,29.263964],[114.25,29.249474],[114.243408,29.238464],[114.219574,29.237871],[114.197998,29.227945],[114.150459,29.218252],[114.061626,29.211832],[114.054329,29.188448],[114.029976,29.171055],[114.029091,29.156338],[114.018173,29.149061],[114,29.147806],[113.967941,29.105135],[113.950203,29.101172],[113.946457,29.09396],[113.946518,29.067335],[113.940132,29.048281],[113.900032,29.036144],[113.87159,29.038054],[113.867859,29.042316],[113.872566,29.070841],[113.865227,29.070635],[113.853233,29.060036],[113.843613,29.061516],[113.832527,29.077043],[113.826981,29.098808],[113.811348,29.106461],[113.766617,29.096277],[113.744843,29.066261],[113.73423,29.063177],[113.729919,29.066305],[113.723801,29.105295],[113.719544,29.10957],[113.708946,29.106941],[113.690842,29.088497],[113.681122,29.087902],[113.684936,29.108889],[113.682587,29.120903],[113.665863,29.145782],[113.649139,29.158728],[113.653183,29.173283],[113.682671,29.19388],[113.690468,29.204178],[113.694641,29.221481],[113.688957,29.23521],[113.673714,29.240536],[113.64209,29.23699],[113.631043,29.254335],[113.602432,29.253893],[113.597027,29.259042],[113.601433,29.273203],[113.620117,29.298527],[113.625664,29.317163],[113.658729,29.34683],[113.657356,29.381302],[113.671913,29.389769],[113.723244,29.397932],[113.732857,29.407478],[113.734176,29.430843],[113.745041,29.450445],[113.743103,29.459692],[113.734108,29.470322],[113.699364,29.488565],[113.68129,29.512295],[113.665917,29.514803],[113.634171,29.51137],[113.625717,29.519993],[113.631493,29.528687],[113.66848,29.541456],[113.674568,29.550432],[113.684303,29.550465],[113.688087,29.556721],[113.701653,29.559338],[113.706291,29.57106],[113.729027,29.577398],[113.733269,29.582487],[113.728973,29.598959],[113.715172,29.610348],[113.698189,29.612473],[113.697327,29.633839],[113.67131,29.639107],[113.659577,29.68182],[113.646378,29.681248],[113.640289,29.671652],[113.630669,29.669315],[113.602249,29.669626],[113.590584,29.676319],[113.554626,29.673347],[113.544838,29.67848],[113.556183,29.819025],[113.571586,29.82748],[113.573982,29.834059],[113.56514,29.84926],[113.51487,29.821489],[113.490082,29.791819],[113.437157,29.763933],[113.370323,29.703127],[113.314217,29.642977],[113.303295,29.62846],[113.292236,29.609318],[113.25589,29.581211],[113.21038,29.537682],[113.184868,29.497818],[113.150286,29.456157],[113.142814,29.448329],[113.133804,29.44462],[113.126602,29.443615],[113.117599,29.455347],[113.107454,29.459173],[113.085617,29.460245],[113.082367,29.437984],[113.075699,29.434433],[113.066094,29.437231],[113.05687,29.45183],[113.060341,29.494131],[113.048988,29.505398],[113.034981,29.509674],[112.987968,29.494497],[112.95861,29.470694],[112.938812,29.474075],[112.933243,29.489342],[112.932663,29.521715],[112.925613,29.559885],[112.905318,29.627257],[112.907654,29.636993],[112.915291,29.643787],[112.977547,29.677475],[113.004349,29.700006],[113.019753,29.738281],[113.021568,29.772995],[113.003517,29.768084],[112.989097,29.743189],[112.932083,29.689562],[112.924233,29.691336],[112.916519,29.703295],[112.918503,29.740675],[112.911453,29.767765],[112.901382,29.78754],[112.886833,29.80055],[112.855057,29.782589],[112.800056,29.738995],[112.79322,29.724718],[112.780327,29.717945],[112.787323,29.706749],[112.78775,29.696871],[112.76889,29.684744],[112.750931,29.660891],[112.730842,29.651087],[112.720093,29.652281],[112.707291,29.647564],[112.688301,29.608357],[112.678169,29.59691],[112.662277,29.601446],[112.640633,29.591896],[112.633888,29.610189],[112.625671,29.616133],[112.601624,29.612831],[112.577766,29.623747],[112.564133,29.624769],[112.556183,29.62336],[112.530487,29.60265],[112.499603,29.615097],[112.494499,29.628298],[112.485459,29.63356],[112.443138,29.635258],[112.423172,29.628155],[112.422836,29.609579],[112.394852,29.564808],[112.382339,29.564983],[112.362373,29.539345],[112.333038,29.54742],[112.316704,29.545849],[112.311266,29.522454],[112.286278,29.515408],[112.278478,29.49964],[112.274811,29.525787],[112.294701,29.553947],[112.298973,29.578604],[112.291847,29.59346],[112.268638,29.598865],[112.257149,29.608788],[112.241173,29.610336],[112.228897,29.622749],[112.227959,29.639788],[112.238484,29.662856],[112.231308,29.662573],[112.215172,29.642281],[112.191353,29.629036],[112.171699,29.6633],[112.142095,29.658129],[112.12619,29.659569],[112.091568,29.6791],[112.064293,29.682041],[112.058662,29.686989],[112.056808,29.702854],[112.066856,29.712246],[112.071602,29.73667],[112.060791,29.760311],[112.059799,29.773088],[112.049507,29.768764],[112.060501,29.747662],[112.054131,29.745729],[112.044483,29.751391],[112.00708,29.782259],[111.998695,29.780426],[111.967667,29.792446],[111.948578,29.80728],[111.946678,29.814886],[111.95446,29.839279],[111.930634,29.835621],[111.894577,29.858576],[111.877746,29.86005],[111.862518,29.87273],[111.846733,29.873951],[111.816094,29.892879],[111.801872,29.894064],[111.796547,29.902651],[111.784897,29.911356],[111.754547,29.910767],[111.740433,29.921349],[111.722839,29.91576],[111.700569,29.892849],[111.653877,29.891989],[111.644592,29.898827],[111.604927,29.894598],[111.588242,29.901125],[111.543854,29.894045],[111.530861,29.902519],[111.519608,29.929773],[111.449318,29.92564],[111.432838,29.937698],[111.409523,29.9198],[111.398377,29.917257],[111.381607,29.92219],[111.386017,29.936624],[111.374481,29.939131],[111.369957,29.958469],[111.352417,29.95352],[111.345093,29.945173],[111.339941,29.952003],[111.324333,29.979933],[111.317009,29.971815],[111.296058,29.99058],[111.295463,30.008928],[111.285293,30.017202],[111.269768,30.016323],[111.256538,30.035702],[111.240066,30.043848],[111.177963,30.043697],[111.1688,30.047953],[111.119751,30.052982],[111.047897,30.053701],[110.923683,30.067406],[110.919281,30.072733],[110.918137,30.114489],[110.872993,30.117542],[110.859131,30.127108],[110.820267,30.128006],[110.813637,30.126705],[110.804497,30.116714],[110.762047,30.124746],[110.74234,30.114866],[110.740921,30.108461],[110.758682,30.077309],[110.751442,30.053303],[110.735733,30.044756],[110.704468,30.039349],[110.690621,30.04981],[110.685333,30.066837],[110.646141,30.080303],[110.60569,30.059826],[110.595909,30.059231],[110.590691,30.064096],[110.554687,30.059387],[110.522758,30.062427],[110.495201,30.03561],[110.492928,30.023245],[110.500473,30.013315],[110.543602,29.999857],[110.549294,29.99132],[110.545242,29.984247],[110.518059,29.964767],[110.504089,29.945856],[110.50106,29.914921],[110.521507,29.905334],[110.528801,29.897472],[110.542023,29.85928],[110.557747,29.853632],[110.586487,29.833178],[110.608933,29.835947],[110.619011,29.821171],[110.636574,29.777193],[110.633217,29.763695],[110.62758,29.759301],[110.576942,29.731894],[110.558029,29.715326],[110.515632,29.694611],[110.502197,29.694729],[110.488892,29.703562],[110.457573,29.71258],[110.452263,29.707787],[110.442467,29.673174],[110.436897,29.667694],[110.362663,29.636765],[110.351158,29.645319],[110.339241,29.66992],[110.305206,29.663065],[110.292099,29.66683],[110.287178,29.674433],[110.285057,29.69899],[110.240936,29.734848],[110.19426,29.755571],[110.155807,29.756271],[110.1399,29.773571],[110.108452,29.792105],[110.067818,29.786373],[110.019234,29.772182],[109.986053,29.77487],[109.971268,29.770815],[109.942863,29.776222],[109.903267,29.766993],[109.895416,29.773447],[109.883789,29.768679],[109.865143,29.77747],[109.788886,29.766444],[109.770981,29.757856],[109.764618,29.749849],[109.767898,29.723923],[109.760727,29.712021],[109.764076,29.699854],[109.759827,29.692068],[109.736343,29.680216],[109.692864,29.668182],[109.707527,29.655758],[109.714951,29.610786],[109.709733,29.611166],[109.69207,29.610849],[109.656769,29.599243],[109.65023,29.606596],[109.645317,29.626791],[109.623741,29.626379],[109.602211,29.636972],[109.576401,29.62991],[109.567146,29.614332],[109.560028,29.610905],[109.518318,29.623171],[109.491013,29.569946],[109.484421,29.562155],[109.46048,29.554359],[109.457443,29.53726],[109.460876,29.517296],[109.447998,29.520947],[109.439324,29.532406],[109.429077,29.533077],[109.42778,29.521597],[109.437271,29.491316],[109.419403,29.501841],[109.406303,29.498463],[109.409172,29.490093],[109.400802,29.474926],[109.41317,29.454521],[109.401627,29.451513],[109.400849,29.445543],[109.392883,29.441856],[109.383171,29.441605],[109.367889,29.428064],[109.367256,29.409758],[109.381096,29.388033],[109.359718,29.383896],[109.340561,29.367216],[109.335403,29.350086],[109.339493,29.320103],[109.328858,29.317051],[109.334137,29.309048],[109.349632,29.30452],[109.346756,29.292305],[109.306809,29.251615],[109.253777,29.226898],[109.268707,29.203285],[109.268692,29.173241],[109.257431,29.166584],[109.256653,29.161537],[109.257378,29.153784],[109.269028,29.146286],[109.270126,29.13529],[109.256706,29.131531],[109.245117,29.116348],[109.2286,29.122456],[109.196907,29.153614],[109.165207,29.176506],[109.138237,29.173023],[109.107826,29.203016],[109.105713,29.215168],[109.130821,29.266357],[109.109039,29.286043],[109.102989,29.298416],[109.106651,29.306908],[109.107109,29.359432],[109.098183,29.371799],[109.049309,29.402887],[109.031517,29.368214],[108.994827,29.353668],[108.971268,29.330896],[108.91077,29.324028],[108.913002,29.341263],[108.93074,29.376642],[108.927803,29.394981],[108.932984,29.419081],[108.92823,29.426174],[108.904297,29.438021],[108.86644,29.449812],[108.859528,29.473183],[108.862374,29.488098],[108.876251,29.49847],[108.885132,29.514328],[108.873467,29.542038],[108.903343,29.570814],[108.899307,29.596945],[108.893516,29.598991],[108.879082,29.590452],[108.86486,29.595446],[108.863518,29.60301],[108.877411,29.61705],[108.878433,29.626459],[108.868134,29.639492],[108.841232,29.653383],[108.822807,29.652163],[108.808922,29.639261],[108.797623,29.635315],[108.778763,29.637117],[108.777191,29.648476],[108.780663,29.652578],[108.786339,29.650684],[108.791702,29.664568],[108.788231,29.674665],[108.780029,29.676243],[108.783363,29.692409],[108.779518,29.695488],[108.750259,29.694719],[108.749489,29.683941],[108.76104,29.684711],[108.771828,29.671509],[108.769302,29.661097],[108.757194,29.661615],[108.759498,29.642368],[108.752571,29.643139],[108.716118,29.675312],[108.715767,29.692741],[108.694458,29.690342],[108.674957,29.693684],[108.682381,29.731794],[108.674042,29.762943],[108.674332,29.806063],[108.656677,29.851152],[108.623611,29.868406],[108.60778,29.869694],[108.593582,29.863419],[108.572159,29.832561],[108.537552,29.805515],[108.522232,29.771936],[108.534073,29.737835],[108.514847,29.735649],[108.501704,29.712678],[108.470413,29.72756],[108.450271,29.742332],[108.433457,29.736483],[108.430771,29.74403],[108.436096,29.769985],[108.409378,29.782871],[108.41864,29.810919],[108.394699,29.836893],[108.386681,29.818256],[108.383034,29.814331],[108.37825,29.817965],[108.371559,29.82984],[108.369858,29.844049],[108.385491,29.866182],[108.399727,29.865139],[108.425972,29.882757],[108.435181,29.884888],[108.460373,29.867628],[108.476723,29.867968],[108.489853,29.877001],[108.503616,29.867916],[108.516533,29.870522],[108.521843,29.902662],[108.512139,29.93104],[108.51358,29.950775],[108.528236,29.968527],[108.534149,29.99127],[108.523201,30.008173],[108.527473,30.040079],[108.523643,30.05932],[108.498306,30.053885],[108.533203,30.090572],[108.558197,30.143932],[108.558662,30.154943],[108.548302,30.161303],[108.545624,30.167936],[108.555924,30.207447],[108.56768,30.231138],[108.569412,30.248806],[108.567497,30.257282],[108.531311,30.283237],[108.518532,30.301077],[108.520325,30.309708],[108.501205,30.312483],[108.486564,30.330313],[108.469032,30.3417],[108.461349,30.358204],[108.428207,30.360498],[108.39965,30.384375],[108.397987,30.392391],[108.410156,30.395916],[108.420349,30.413877],[108.420013,30.42259],[108.408684,30.445442],[108.42057,30.488989],[108.440437,30.492071],[108.457955,30.489174],[108.484673,30.503069],[108.48999,30.499422],[108.50853,30.505014],[108.526154,30.49049],[108.544167,30.493582],[108.554626,30.477362],[108.565521,30.475134],[108.571869,30.478151],[108.574959,30.492388],[108.604317,30.50861],[108.612999,30.520584],[108.642097,30.543009],[108.629043,30.586166],[108.655068,30.590755],[108.687111,30.589031],[108.695297,30.569979],[108.696457,30.549],[108.728577,30.500771],[108.783463,30.511566],[108.819618,30.498186],[108.859047,30.527233],[108.906224,30.579904],[108.929443,30.603149],[108.973999,30.633554],[109.004837,30.632919],[109.016228,30.646195],[109.036034,30.657347],[109.044525,30.648632],[109.055245,30.647434],[109.08181,30.651802],[109.092163,30.644463],[109.101471,30.652262],[109.112328,30.649773],[109.100777,30.617346],[109.085136,30.600346],[109.080902,30.58956],[109.083847,30.563883],[109.122658,30.538042],[109.140183,30.53532],[109.242409,30.584516],[109.243469,30.587271],[109.232048,30.589554],[109.231506,30.593451],[109.301148,30.635229],[109.31575,30.621708],[109.318131,30.608177],[109.313072,30.589373],[109.331131,30.589148],[109.344917,30.566217],[109.346764,30.552],[109.333717,30.53113],[109.339256,30.497652],[109.344307,30.496279],[109.374588,30.51462],[109.440086,30.608383],[109.458473,30.627401],[109.486923,30.634943],[109.493858,30.647089],[109.523956,30.670214],[109.531197,30.668186],[109.535225,30.658607],[109.528168,30.641464],[109.564323,30.653185],[109.576561,30.659126],[109.575844,30.682287],[109.584419,30.69993],[109.642471,30.718849],[109.652649,30.735105],[109.656753,30.759401],[109.661842,30.768789],[109.700813,30.791166],[109.728661,30.825941],[109.762032,30.841434],[109.773537,30.852633],[109.812477,30.861448],[109.84671,30.88196],[109.879257,30.889172],[109.918968,30.889925],[109.960136,30.873234],[109.970573,30.878231],[109.985893,30.896502],[110.002983,30.900774],[110.015533,30.8372],[110.033508,30.820601],[110.0382,30.808653],[110.053062,30.802614],[110.075706,30.804096],[110.105553,30.850472],[110.144501,30.913246],[110.143562,30.946516],[110.161453,30.97138],[110.16423,30.981451],[110.157753,30.996872],[110.137818,31.008522],[110.130173,31.032791],[110.119774,31.037683],[110.125862,31.069157],[110.115097,31.08392],[110.115692,31.098299],[110.13002,31.116806],[110.176033,31.125465],[110.19043,31.1506],[110.189529,31.168032],[110.175362,31.194263],[110.174019,31.221329],[110.15519,31.265013],[110.161721,31.304958],[110.135834,31.397656],[110.101998,31.416428],[110.055122,31.416],[110.024559,31.44528],[109.998444,31.46192],[109.985184,31.479639],[109.943123,31.48144],[109.940224,31.487875],[109.947777,31.495405],[109.978427,31.51447],[109.972618,31.518902],[109.953567,31.517387],[109.917728,31.525516],[109.877251,31.530785],[109.863876,31.536571],[109.840958,31.55798],[109.813133,31.569548],[109.799988,31.569592],[109.737663,31.551912],[109.72374,31.555622],[109.719742,31.561594],[109.721443,31.577177],[109.733009,31.585396],[109.7482,31.615152],[109.734123,31.642706],[109.736183,31.677082],[109.727982,31.701635],[109.708168,31.7143],[109.641586,31.725472],[109.609047,31.717977],[109.576607,31.733168],[109.593658,31.754511],[109.585137,31.779963],[109.587066,31.791189],[109.599762,31.806061],[109.629082,31.806919],[109.633423,31.813326],[109.602753,31.883963],[109.582863,31.894768],[109.5802,31.902794],[109.589706,31.925692],[109.615852,31.930912],[109.626709,31.953342],[109.620873,31.975351],[109.608276,31.992102],[109.596603,32],[109.582794,32.02763],[109.586182,32.050087],[109.610283,32.0826],[109.617523,32.105019],[109.604629,32.124363],[109.593521,32.13253],[109.584129,32.152199],[109.585617,32.176521],[109.59951,32.201649],[109.598999,32.20805],[109.587936,32.221718],[109.569061,32.227604],[109.557266,32.224983],[109.545563,32.227173],[109.523781,32.272606],[109.49733,32.291786],[109.490418,32.302586],[109.507812,32.334698],[109.505982,32.353661],[109.496514,32.374012],[109.497726,32.390999],[109.506531,32.401329],[109.521393,32.40221],[109.524689,32.408031],[109.521973,32.43568],[109.53672,32.446632],[109.542542,32.457108],[109.543327,32.471336],[109.550372,32.480231],[109.560753,32.483509],[109.571182,32.49411],[109.57344,32.51273],[109.613289,32.527119],[109.631928,32.543442],[109.628517,32.554344],[109.615181,32.569786],[109.61113,32.583424],[109.614471,32.595428],[109.620003,32.599934],[109.692513,32.606026],[109.71077,32.611324],[109.724277,32.608392],[109.75,32.592663],[109.812073,32.57962],[109.844551,32.582058],[109.876404,32.594326],[109.905693,32.595062],[109.939888,32.579193],[109.956047,32.582569],[109.966186,32.579842],[109.990707,32.552948],[110.012543,32.549126],[110.046333,32.560707],[110.078956,32.582787],[110.084549,32.594376],[110.080063,32.615116],[110.084824,32.619122],[110.118759,32.618771],[110.14856,32.59518],[110.159927,32.595901],[110.17981,32.619492],[110.195603,32.626495],[110.201302,32.635101],[110.182693,32.648422],[110.173729,32.665398],[110.149246,32.692097],[110.159363,32.732651],[110.155884,32.764641],[110.151604,32.770729],[110.134323,32.766891],[110.122223,32.779671],[110.13691,32.804752],[110.135592,32.810642],[110.122582,32.811924],[110.103233,32.830677],[110.041321,32.855568],[110.022324,32.872658],[109.975739,32.884899],[109.933792,32.88665],[109.912109,32.902184],[109.879059,32.904774],[109.861938,32.914337],[109.845299,32.897568],[109.797195,32.881131],[109.791199,32.881054],[109.772972,32.901123],[109.758919,32.909706],[109.78231,33.002243],[109.790833,33.060207],[109.786324,33.071774],[109.762947,33.076435],[109.69915,33.103851],[109.683037,33.118546],[109.628357,33.120049],[109.60907,33.110584],[109.597076,33.110256],[109.587349,33.121674],[109.571327,33.112297],[109.555443,33.127666],[109.517227,33.140575],[109.463371,33.142029],[109.436218,33.151779],[109.43367,33.153778],[109.466904,33.183147],[109.476807,33.201988],[109.493187,33.209099],[109.500732,33.218708],[109.502113,33.232265],[109.509201,33.239567],[109.532478,33.245495],[109.582786,33.231766],[109.59581,33.234413],[109.601959,33.238022],[109.602501,33.26622],[109.614366,33.277062],[109.631332,33.277546],[109.642838,33.270065]],[[112.892254,29.804204],[112.897956,29.793338],[112.916085,29.782161],[112.930946,29.76931],[112.93361,29.783294],[112.927241,29.792445],[112.914247,29.801616],[112.897549,29.805178],[112.892254,29.804204]],[[111.025009,33.186268],[111.022087,33.191078],[111.010575,33.185066],[111.005943,33.171005],[111.022606,33.179394],[111.025009,33.186268]]]]},"type":"Feature","properties":{"name":"湖北省","gb":"156420000"}},{"geometry":{"type":"MultiPolygon","coordinates":[[[[117.467369,40.238857],[117.497009,40.225502],[117.540504,40.230774],[117.561417,40.224129],[117.563415,40.217339],[117.55896,40.20385],[117.567619,40.190857],[117.565361,40.188034],[117.571571,40.17617],[117.58155,40.16613],[117.592468,40.169456],[117.610657,40.15575],[117.613548,40.144939],[117.628792,40.135506],[117.628082,40.13052],[117.645172,40.124348],[117.650154,40.107731],[117.636864,40.094673],[117.641846,40.089451],[117.648972,40.08921],[117.650398,40.094673],[117.659653,40.098709],[117.667252,40.080666],[117.670578,40.080666],[117.680305,40.081139],[117.683159,40.092297],[117.699539,40.09111],[117.714256,40.077816],[117.737381,40.076168],[117.743217,40.079952],[117.74987,40.07188],[117.745834,40.070457],[117.750107,40.064285],[117.764824,40.062386],[117.76767,40.048615],[117.748116,40.038223],[117.734139,40.017071],[117.747208,40.008236],[117.754501,40.017841],[117.77372,40.020916],[117.786781,40.01054],[117.788315,39.9944],[117.778328,39.979801],[117.774988,39.966246],[117.755661,39.970577],[117.744515,39.964046],[117.734139,39.970963],[117.719536,39.970577],[117.699173,39.984028],[117.679962,39.982105],[117.66613,39.973267],[117.62178,39.967602],[117.604034,39.973392],[117.602951,39.981361],[117.583038,39.99548],[117.559135,39.988964],[117.55262,39.99548],[117.527634,39.994034],[117.539932,39.974834],[117.530533,39.963982],[117.527634,39.94986],[117.519669,39.942619],[117.506996,39.943703],[117.504105,39.93248],[117.521118,39.925598],[117.513191,39.885006],[117.543159,39.830376],[117.564659,39.802959],[117.564674,39.799065],[117.556084,39.794693],[117.548714,39.77264],[117.567879,39.75518],[117.578011,39.754055],[117.595924,39.741821],[117.578674,39.725243],[117.60421,39.706291],[117.648048,39.698895],[117.645294,39.692436],[117.656311,39.672512],[117.666306,39.665836],[117.665062,39.639732],[117.653274,39.63768],[117.643295,39.625595],[117.643242,39.618046],[117.622643,39.60461],[117.619362,39.59631],[117.621811,39.593842],[117.636772,39.598244],[117.650002,39.591862],[117.649345,39.575604],[117.666748,39.577534],[117.67894,39.585087],[117.693596,39.580555],[117.706947,39.570045],[117.684036,39.56459],[117.685661,39.559814],[117.697722,39.555052],[117.705811,39.549664],[117.717583,39.528648],[117.734398,39.539604],[117.73764,39.544647],[117.731125,39.556114],[117.732514,39.572258],[117.75235,39.572491],[117.746124,39.595093],[117.761595,39.596981],[117.781181,39.594055],[117.783951,39.5989],[117.795021,39.600281],[117.820854,39.588287],[117.843224,39.587826],[117.858215,39.598206],[117.875519,39.588287],[117.911957,39.585983],[117.932258,39.572202],[117.930122,39.560665],[117.907448,39.534046],[117.901184,39.501644],[117.891152,39.477272],[117.869263,39.448425],[117.874512,39.426254],[117.871201,39.409954],[117.865757,39.409743],[117.839371,39.406727],[117.841683,39.399807],[117.851364,39.401192],[117.854591,39.395195],[117.852623,39.383259],[117.841392,39.377754],[117.797935,39.371578],[117.794464,39.362556],[117.804436,39.35165],[117.832344,39.351109],[117.844498,39.367676],[117.852943,39.36311],[117.855148,39.360653],[117.834198,39.334812],[117.839077,39.326879],[117.88073,39.330505],[117.885193,39.32185],[117.898376,39.315029],[117.909287,39.319122],[117.957932,39.314575],[117.967659,39.311848],[117.967026,39.305027],[117.976929,39.294552],[118.010521,39.283508],[118.019234,39.288799],[118.026695,39.265469],[118.057182,39.255203],[118.05687,39.233429],[118.031564,39.233675],[118.030166,39.221644],[117.968917,39.218389],[117.943382,39.212238],[117.954919,39.181347],[117.93456,39.176692],[117.922354,39.209355],[117.867947,39.191436],[117.871038,39.182471],[117.832073,39.173424],[117.809987,39.147446],[117.78605,39.134657],[117.84131,39.102091],[117.81582,39.072747],[117.74729,39.092271],[117.73811,39.080761],[117.805188,39.058177],[117.829133,38.973704],[117.808159,38.975192],[117.790777,38.987994],[117.775236,39.046317],[117.763565,39.033215],[117.779444,38.985778],[117.757194,38.971583],[117.808836,38.963812],[117.844078,38.951368],[117.884573,38.944923],[117.878686,38.927856],[117.736671,38.963741],[117.737066,38.953694],[117.856958,38.918924],[117.830202,38.879591],[117.79638,38.878724],[117.735244,38.895994],[117.732096,38.888515],[117.685794,38.897337],[117.68197,38.890651],[117.750925,38.873591],[117.746948,38.857004],[117.690455,38.8706],[117.684814,38.85719],[117.738894,38.843508],[117.729582,38.827605],[117.646506,38.848115],[117.638116,38.856016],[117.595241,38.817647],[117.584559,38.781005],[117.570725,38.763622],[117.608866,38.757789],[117.608588,38.714605],[117.62493,38.714479],[117.6251,38.744591],[117.642205,38.758126],[117.687699,38.757968],[117.687602,38.728212],[117.680356,38.708272],[117.704019,38.708147],[117.706812,38.752496],[117.719811,38.752284],[117.718721,38.701222],[117.650385,38.701519],[117.650164,38.664775],[117.608434,38.664932],[117.577484,38.67406],[117.581842,38.63588],[117.598149,38.638751],[117.600084,38.614421],[117.579477,38.614578],[117.563369,38.611891],[117.540024,38.619823],[117.534157,38.607254],[117.515297,38.605995],[117.509018,38.612701],[117.492676,38.612282],[117.478432,38.619404],[117.467956,38.608089],[117.392952,38.584206],[117.392532,38.571846],[117.386246,38.569332],[117.360687,38.563049],[117.360687,38.580612],[117.346962,38.579044],[117.348137,38.570805],[117.341469,38.563747],[117.315582,38.562569],[117.300675,38.554333],[117.291657,38.570023],[117.283806,38.570805],[117.282837,38.560612],[117.257919,38.555901],[117.25518,38.561001],[117.24498,38.555119],[117.233604,38.573944],[117.253609,38.577473],[117.252037,38.582573],[117.230858,38.579044],[117.229286,38.583359],[117.248512,38.597477],[117.250473,38.606106],[117.24733,38.613167],[117.223015,38.619442],[117.218697,38.626896],[117.222618,38.640625],[117.208504,38.641407],[117.178696,38.618267],[117.151627,38.612774],[117.146558,38.616704],[117.142609,38.610031],[117.105347,38.583752],[117.091803,38.586011],[117.078278,38.604931],[117.064163,38.606304],[117.057495,38.627876],[117.044159,38.64278],[117.060242,38.678867],[117.031609,38.687885],[117.036316,38.705147],[117.007683,38.699261],[117.006897,38.688671],[116.964928,38.694164],[116.955513,38.693378],[116.951981,38.68475],[116.93943,38.683964],[116.932373,38.691418],[116.920212,38.690632],[116.914329,38.677689],[116.906486,38.677689],[116.905701,38.685143],[116.873535,38.678867],[116.868439,38.68161],[116.860596,38.74437],[116.852356,38.741623],[116.792343,38.743977],[116.781364,38.735348],[116.759928,38.740513],[116.749596,38.75182],[116.737824,38.750839],[116.740967,38.771038],[116.735077,38.774963],[116.738999,38.799671],[116.733513,38.80085],[116.742531,38.826542],[116.73822,38.827717],[116.737824,38.849289],[116.715073,38.851884],[116.713898,38.894592],[116.700958,38.894592],[116.701309,38.929535],[116.706444,38.929893],[116.720825,38.973232],[116.733551,38.978748],[116.745857,39.002083],[116.747551,39.019054],[116.751373,39.021175],[116.744764,39.033533],[116.749252,39.047695],[116.767067,39.048119],[116.779373,39.059998],[116.787857,39.055119],[116.777252,39.047268],[116.806099,39.048965],[116.810867,39.044231],[116.829117,39.053249],[116.862953,39.057026],[116.87178,39.071822],[116.903046,39.108635],[116.911873,39.10611],[116.917918,39.118325],[116.9039,39.147442],[116.886559,39.152779],[116.862885,39.151112],[116.859136,39.154457],[116.856438,39.193077],[116.849213,39.203133],[116.848213,39.213467],[116.868553,39.216137],[116.865555,39.22414],[116.868217,39.227139],[116.876892,39.219135],[116.884895,39.223473],[116.884224,39.228474],[116.869377,39.239201],[116.864006,39.266705],[116.87001,39.267654],[116.869064,39.280933],[116.865273,39.288521],[116.856102,39.2901],[116.854835,39.294842],[116.859581,39.2999],[116.875702,39.301167],[116.874436,39.311283],[116.879494,39.311913],[116.882339,39.320133],[116.882027,39.335625],[116.864952,39.338787],[116.862427,39.345108],[116.868118,39.350166],[116.86306,39.355225],[116.851044,39.353962],[116.848831,39.342895],[116.84124,39.336887],[116.821327,39.336575],[116.815636,39.355541],[116.821961,39.355541],[116.828911,39.361866],[116.814056,39.363762],[116.811211,39.369766],[116.833969,39.375141],[116.826698,39.396008],[116.829544,39.406124],[116.865585,39.428253],[116.845039,39.43837],[116.825119,39.432995],[116.819748,39.43679],[116.821007,39.44817],[116.811523,39.452599],[116.799827,39.443428],[116.788132,39.444061],[116.777382,39.463345],[116.779588,39.466656],[116.812164,39.478184],[116.806839,39.507812],[116.818619,39.51009],[116.813683,39.531742],[116.798485,39.526424],[116.787659,39.54314],[116.78006,39.545986],[116.789177,39.56517],[116.800575,39.569729],[116.790321,39.592331],[116.793823,39.604977],[116.801407,39.604343],[116.800575,39.597835],[116.806274,39.597458],[116.804947,39.613979],[116.81292,39.61721],[116.818169,39.612881],[116.827736,39.615311],[116.830963,39.620438],[116.818809,39.630886],[116.831207,39.63802],[116.84726,39.662148],[116.868164,39.673187],[116.899353,39.677956],[116.894295,39.696308],[116.947899,39.710251],[116.94426,39.682529],[116.960411,39.650928],[116.973511,39.642502],[117.000481,39.645451],[117.017502,39.654522],[117.029236,39.653828],[117.123245,39.621113],[117.14695,39.625272],[117.15242,39.626743],[117.158898,39.640636],[117.164009,39.676052],[117.160942,39.733757],[117.193405,39.771164],[117.184441,39.783619],[117.162758,39.798729],[117.154245,39.818687],[117.157349,39.824532],[117.179428,39.81881],[117.210205,39.8311],[117.24861,39.834683],[117.252045,39.834648],[117.255562,39.851658],[117.243866,39.862152],[117.222656,39.857101],[117.173119,39.869705],[117.165619,39.879147],[117.153793,39.87727],[117.150864,39.891388],[117.142906,39.897152],[117.154068,39.90839],[117.131523,39.921825],[117.144333,39.928986],[117.150353,39.94239],[117.144821,39.946842],[117.156776,39.951321],[117.153984,39.96241],[117.167778,39.957108],[117.170258,39.975143],[117.180512,39.976559],[117.189354,39.990704],[117.185814,40.019527],[117.179802,40.023769],[117.17379,40.05666],[117.17627,40.060551],[117.214111,40.063732],[117.202087,40.080002],[117.20385,40.094147],[117.216942,40.093086],[117.230728,40.109356],[117.242401,40.114307],[117.267159,40.103699],[117.275642,40.118904],[117.289085,40.119259],[117.304642,40.137295],[117.315254,40.138],[117.322678,40.131283],[117.348854,40.138355],[117.348854,40.142952],[117.342842,40.142601],[117.342842,40.146488],[117.353096,40.154625],[117.344254,40.171246],[117.386337,40.173367],[117.399422,40.185391],[117.389519,40.190697],[117.375374,40.1861],[117.372192,40.199184],[117.384926,40.202366],[117.370781,40.208378],[117.370071,40.216515],[117.385635,40.21899],[117.379738,40.226872],[117.402794,40.231998],[117.429481,40.244442],[117.467369,40.238857]]]]},"type":"Feature","properties":{"name":"天津市","gb":"156120000"}},{"geometry":{"type":"MultiPolygon","coordinates":[[[[121.48938,53.331169],[121.500351,53.313889],[121.531601,53.307648],[121.555046,53.290279],[121.576141,53.280861],[121.601257,53.260086],[121.612549,53.255497],[121.628746,53.259239],[121.659866,53.246796],[121.670654,53.236935],[121.670387,53.227329],[121.664703,53.219223],[121.668495,53.197117],[121.653038,53.194309],[121.645081,53.18639],[121.646141,53.180466],[121.668335,53.163052],[121.691818,53.157314],[121.715668,53.144039],[121.743256,53.147285],[121.751152,53.141254],[121.770989,53.108234],[121.772789,53.102551],[121.766426,53.092834],[121.780228,53.082108],[121.781639,53.076416],[121.809166,53.064106],[121.791306,53.048927],[121.778717,53.018986],[121.704246,52.992714],[121.700218,52.982353],[121.670227,52.946587],[121.668648,52.932838],[121.662033,52.921745],[121.64798,52.908218],[121.635971,52.906387],[121.622986,52.894482],[121.599419,52.889912],[121.602074,52.882416],[121.596916,52.872711],[121.613472,52.852001],[121.594375,52.834713],[121.571106,52.818024],[121.547379,52.810242],[121.522148,52.795559],[121.5046,52.778519],[121.476273,52.772907],[121.465019,52.765133],[121.465408,52.758053],[121.440674,52.728729],[121.425567,52.722931],[121.380943,52.69363],[121.377167,52.687382],[121.362885,52.680672],[121.333618,52.679581],[121.288063,52.66143],[121.283119,52.656059],[121.283264,52.647377],[121.274979,52.641243],[121.232544,52.628632],[121.229607,52.621242],[121.184319,52.594368],[121.190392,52.587193],[121.216316,52.574299],[121.269462,52.582588],[121.315628,52.569439],[121.317856,52.556915],[121.354431,52.527306],[121.383995,52.527943],[121.397026,52.522736],[121.40139,52.505226],[121.458878,52.488152],[121.468964,52.481728],[121.491974,52.478313],[121.511543,52.455402],[121.51915,52.453041],[121.558105,52.459084],[121.583305,52.441982],[121.640923,52.441277],[121.647003,52.432022],[121.6716,52.418549],[121.651413,52.389137],[121.673699,52.37653],[121.701439,52.351456],[121.70826,52.341755],[121.706344,52.320003],[121.711236,52.314884],[121.762154,52.306866],[121.834137,52.281418],[121.893822,52.279484],[121.920044,52.284504],[121.940727,52.297192],[121.951523,52.3232],[121.962204,52.326118],[121.969704,52.342468],[122.028358,52.376102],[122.040329,52.393436],[122.033226,52.411606],[122.074379,52.419338],[122.083839,52.425655],[122.073212,52.438744],[122.100006,52.451042],[122.108765,52.465805],[122.126373,52.474529],[122.123718,52.485001],[122.134987,52.493397],[122.132195,52.507298],[122.158913,52.513412],[122.171936,52.486404],[122.183975,52.474922],[122.200699,52.467854],[122.260086,52.470299],[122.292419,52.476227],[122.303345,52.473862],[122.318863,52.458073],[122.323837,52.433456],[122.33152,52.427391],[122.336189,52.411457],[122.359695,52.41222],[122.369187,52.39658],[122.390282,52.391136],[122.400482,52.376186],[122.409187,52.372639],[122.432434,52.392124],[122.439896,52.392448],[122.455429,52.362019],[122.474945,52.346489],[122.477005,52.340118],[122.467087,52.32354],[122.471512,52.313313],[122.465607,52.29953],[122.470978,52.2948],[122.500267,52.287151],[122.553696,52.281376],[122.579117,52.265209],[122.632934,52.270828],[122.644348,52.27552],[122.671905,52.275356],[122.689575,52.269142],[122.689064,52.260227],[122.703713,52.25489],[122.755928,52.265461],[122.77759,52.252292],[122.782883,52.243786],[122.780037,52.238503],[122.75901,52.23122],[122.757256,52.22686],[122.765503,52.209343],[122.762947,52.177105],[122.739845,52.16523],[122.730896,52.152119],[122.687325,52.14299],[122.683716,52.139072],[122.623688,52.135235],[122.622765,52.128601],[122.637055,52.108189],[122.61747,52.065708],[122.643624,52.057766],[122.645325,52.036079],[122.654587,52.02224],[122.656204,52],[122.664574,51.983723],[122.676994,51.973187],[122.705444,51.978809],[122.719078,51.977394],[122.721466,51.966591],[122.717919,51.941719],[122.723884,51.921692],[122.706398,51.906021],[122.699204,51.888771],[122.718529,51.876717],[122.727623,51.853195],[122.725281,51.832214],[122.753311,51.801876],[122.764946,51.778065],[122.761307,51.765324],[122.742737,51.742352],[122.758423,51.732422],[122.76786,51.70248],[122.809021,51.653793],[122.81369,51.631725],[122.834152,51.622601],[122.849373,51.605347],[122.825012,51.583649],[122.867035,51.559875],[122.878464,51.541088],[122.853866,51.527878],[122.85215,51.523334],[122.876221,51.507717],[122.876999,51.501976],[122.858307,51.48246],[122.849304,51.478756],[122.851252,51.472529],[122.862717,51.462906],[122.864036,51.45372],[122.893524,51.443935],[122.891426,51.426121],[122.895935,51.415264],[122.939575,51.403786],[122.955421,51.392906],[122.959022,51.385502],[122.953171,51.360218],[122.959213,51.344513],[122.994202,51.311451],[123.007172,51.308414],[123.038803,51.31823],[123.06189,51.319305],[123.083961,51.309639],[123.105652,51.305927],[123.1204,51.296196],[123.146156,51.299252],[123.180924,51.282848],[123.219437,51.279858],[123.224045,51.277683],[123.224113,51.267151],[123.274849,51.250103],[123.282829,51.249447],[123.307098,51.263496],[123.332031,51.270885],[123.370727,51.26532],[123.390716,51.274879],[123.406555,51.276997],[123.43232,51.269222],[123.44825,51.272701],[123.455307,51.28511],[123.479759,51.290192],[123.520699,51.285435],[123.560387,51.288944],[123.57531,51.293346],[123.575073,51.305492],[123.588959,51.310608],[123.635208,51.318493],[123.654526,51.317726],[123.652947,51.341358],[123.673698,51.35017],[123.677528,51.372505],[123.703468,51.39674],[123.710861,51.397678],[123.719124,51.395607],[123.747498,51.373497],[123.787079,51.35976],[123.819847,51.367275],[123.835129,51.366138],[123.882988,51.317989],[123.918816,51.299274],[123.932579,51.311687],[123.987068,51.321251],[124.064033,51.319088],[124.075081,51.324471],[124.082527,51.339584],[124.091431,51.341133],[124.120346,51.345718],[124.131775,51.33802],[124.154602,51.344166],[124.179603,51.336941],[124.203506,51.347168],[124.21714,51.348324],[124.231697,51.343037],[124.257454,51.323399],[124.264068,51.306683],[124.298462,51.294315],[124.304123,51.287937],[124.331863,51.291817],[124.334785,51.27499],[124.340217,51.270225],[124.357674,51.277657],[124.392418,51.269833],[124.407005,51.277809],[124.422455,51.299507],[124.418961,51.330105],[124.429321,51.351974],[124.44899,51.359089],[124.47036,51.360638],[124.482613,51.378773],[124.508873,51.377628],[124.519058,51.372913],[124.548447,51.373936],[124.567749,51.368896],[124.579956,51.362274],[124.617325,51.327248],[124.624832,51.325371],[124.647995,51.334389],[124.68615,51.331619],[124.72216,51.344738],[124.743675,51.355404],[124.754059,51.383438],[124.764809,51.388542],[124.806824,51.387424],[124.857208,51.378189],[124.877815,51.38657],[124.876083,51.406124],[124.902176,51.428963],[124.927841,51.43623],[124.935058,51.446037],[124.925896,51.468166],[124.910225,51.472893],[124.908577,51.478458],[124.917877,51.483372],[124.920639,51.496334],[124.976051,51.506802],[124.998749,51.527691],[125.039566,51.527924],[125.064804,51.551685],[125.064957,51.563828],[125.052727,51.598694],[125.0635,51.613861],[125.066139,51.628654],[125.078964,51.638691],[125.090767,51.656559],[125.101036,51.659592],[125.120323,51.657219],[125.121544,51.637226],[125.127304,51.632412],[125.168007,51.63765],[125.20697,51.626438],[125.220833,51.638943],[125.252159,51.628719],[125.274658,51.635818],[125.308136,51.608292],[125.31749,51.616383],[125.343536,51.622177],[125.35318,51.616043],[125.370415,51.597576],[125.374008,51.586151],[125.412796,51.56575],[125.481522,51.510986],[125.523216,51.485157],[125.536209,51.461288],[125.550499,51.459927],[125.557961,51.451336],[125.566254,51.45023],[125.571571,51.443981],[125.562607,51.439102],[125.561691,51.430874],[125.586594,51.417011],[125.597817,51.399231],[125.614387,51.397007],[125.612709,51.382042],[125.629024,51.37158],[125.638939,51.359089],[125.653107,51.35696],[125.650978,51.348782],[125.668732,51.335972],[125.690903,51.330479],[125.703003,51.310387],[125.700958,51.302959],[125.713653,51.298637],[125.724129,51.285381],[125.723442,51.279396],[125.754585,51.25845],[125.756531,51.244068],[125.745277,51.229534],[125.750809,51.225525],[125.785171,51.222473],[125.815285,51.224117],[125.847054,51.209129],[125.846008,51.200153],[125.856155,51.184647],[125.854843,51.17342],[125.86731,51.16758],[125.87516,51.152927],[125.859093,51.148399],[125.858475,51.143162],[125.886215,51.135117],[125.904655,51.139534],[125.93203,51.128483],[125.931496,51.123993],[125.919441,51.123047],[125.91909,51.120052],[125.933205,51.108116],[125.943802,51.106873],[125.969704,51.123718],[125.975639,51.12344],[125.980774,51.116428],[125.992004,51.120415],[125.993843,51.115814],[125.973526,51.095699],[125.986794,51.086803],[125.974648,51.085114],[125.973015,51.081429],[125.986725,51.076271],[126,51.061749],[126.011139,51.063915],[126.004463,51.056793],[126.00856,51.052223],[126.023041,51.053764],[126.024986,51.048988],[126.019684,51.043896],[126.052139,51.03833],[126.055595,51.031284],[126.049866,51.028473],[126.037712,51.034962],[126.032768,51.030102],[126.042397,51.023125],[126.031921,51.0214],[126.027718,51.002827],[126.03727,50.998363],[126.041862,50.989502],[126.041458,50.978062],[126.058899,50.976204],[126.063126,50.967335],[126.076195,50.966572],[126.069855,50.959869],[126.050301,50.959412],[126.052025,50.949142],[126.038109,50.941662],[126.038254,50.923138],[126.029716,50.930813],[126.021355,50.932087],[126.013162,50.921113],[126.021858,50.900761],[125.992065,50.903625],[125.996269,50.896744],[125.988106,50.8881],[125.994682,50.873493],[125.986794,50.867092],[125.974152,50.870701],[125.971733,50.890373],[125.96434,50.898247],[125.957245,50.898582],[125.938522,50.870865],[125.939262,50.867065],[125.95182,50.862717],[125.950012,50.857533],[125.937492,50.8521],[125.890854,50.859539],[125.887878,50.854412],[125.910805,50.847328],[125.918282,50.840206],[125.918755,50.834167],[125.907074,50.82568],[125.872971,50.818233],[125.882202,50.805771],[125.856598,50.78965],[125.824654,50.790367],[125.825806,50.779785],[125.839752,50.767101],[125.83754,50.758179],[125.82296,50.755081],[125.802101,50.769585],[125.783401,50.771938],[125.748917,50.750187],[125.754044,50.743183],[125.773247,50.745319],[125.788231,50.741627],[125.788727,50.735584],[125.769592,50.723667],[125.774971,50.71891],[125.794235,50.719261],[125.818016,50.701893],[125.81842,50.695103],[125.782135,50.677952],[125.796043,50.654747],[125.786789,50.646141],[125.784668,50.637962],[125.807228,50.618114],[125.803391,50.594967],[125.81002,50.590904],[125.82019,50.566357],[125.815125,50.553047],[125.819138,50.546844],[125.792282,50.539047],[125.780441,50.528301],[125.759575,50.531517],[125.757805,50.526329],[125.76609,50.516171],[125.761894,50.510342],[125.744621,50.503601],[125.733902,50.50259],[125.732147,50.507935],[125.745056,50.517883],[125.730141,50.521568],[125.690582,50.494766],[125.670563,50.494915],[125.668724,50.488976],[125.671997,50.486576],[125.696198,50.48172],[125.652908,50.473885],[125.624657,50.442043],[125.613785,50.439522],[125.603218,50.45052],[125.589317,50.452641],[125.572182,50.446629],[125.585503,50.43927],[125.582588,50.434128],[125.554878,50.439114],[125.554306,50.433872],[125.575035,50.408134],[125.567032,50.39946],[125.522232,50.420231],[125.516739,50.412949],[125.50071,50.40612],[125.519722,50.397018],[125.528725,50.382336],[125.511734,50.366528],[125.535896,50.361706],[125.54126,50.35696],[125.533592,50.35128],[125.515808,50.349796],[125.507057,50.344917],[125.50766,50.339619],[125.52282,50.327679],[125.497307,50.319763],[125.513794,50.309265],[125.504044,50.305927],[125.484421,50.30904],[125.472466,50.296017],[125.452126,50.292385],[125.45993,50.266472],[125.437592,50.26593],[125.43306,50.256344],[125.440437,50.248508],[125.440491,50.237972],[125.456879,50.226734],[125.44606,50.224194],[125.437202,50.229088],[125.425385,50.228088],[125.424911,50.223598],[125.439354,50.216206],[125.441055,50.210117],[125.422142,50.197392],[125.401855,50.193748],[125.379936,50.196941],[125.37426,50.187405],[125.382957,50.181015],[125.383415,50.174225],[125.37487,50.17083],[125.362442,50.175117],[125.350632,50.162834],[125.326241,50.164619],[125.326866,50.159325],[125.337738,50.151348],[125.36763,50.146317],[125.371742,50.140877],[125.367935,50.138027],[125.32695,50.137508],[125.321983,50.134712],[125.325325,50.121784],[125.321213,50.11594],[125.312988,50.115532],[125.30748,50.118778],[125.304672,50.136944],[125.293411,50.141182],[125.287834,50.132385],[125.271927,50.12553],[125.275284,50.112602],[125.253418,50.104488],[125.253746,50.096203],[125.275925,50.096031],[125.281364,50.092041],[125.263931,50.081486],[125.264557,50.076199],[125.280075,50.068024],[125.322945,50.06472],[125.32798,50.05698],[125.306915,50.045082],[125.295441,50.047073],[125.273422,50.060032],[125.2584,50.050129],[125.239578,50.048653],[125.241219,50.041817],[125.250061,50.036938],[125.283455,50.032532],[125.288879,50.028542],[125.289597,50.012718],[125.282791,50.003227],[125.23243,49.989532],[125.235809,49.965324],[125.228241,49.959621],[125.176102,49.962528],[125.172028,49.956676],[125.186432,49.949318],[125.190025,49.938641],[125.216576,49.924755],[125.204788,49.911705],[125.221977,49.897453],[125.237869,49.870468],[125.231628,49.866215],[125.211868,49.866283],[125.209099,49.861885],[125.22702,49.855125],[125.233292,49.848095],[125.219276,49.835892],[125.18187,49.833679],[125.168694,49.829708],[125.169432,49.82663],[125.186798,49.813168],[125.195976,49.812038],[125.218987,49.798298],[125.213699,49.757145],[125.193123,49.736938],[125.208916,49.732525],[125.217407,49.724651],[125.207672,49.708511],[125.212784,49.666927],[125.194,49.652668],[125.192131,49.633938],[125.185852,49.628933],[125.17585,49.63311],[125.177628,49.651085],[125.173759,49.658768],[125.148643,49.674095],[125.130043,49.673351],[125.121376,49.66769],[125.120255,49.644424],[125.136192,49.618195],[125.143967,49.614872],[125.152397,49.618282],[125.156967,49.629375],[125.166336,49.630493],[125.17392,49.613632],[125.189301,49.605473],[125.200554,49.590717],[125.208618,49.590382],[125.216125,49.596088],[125.226036,49.591156],[125.225388,49.573132],[125.211906,49.565422],[125.228043,49.553467],[125.229698,49.535347],[125.206917,49.538555],[125.197639,49.538185],[125.197273,49.534443],[125.21463,49.523186],[125.21743,49.50502],[125.236748,49.501953],[125.239594,49.495815],[125.21946,49.490643],[125.215492,49.485542],[125.238571,49.474045],[125.260506,49.451305],[125.259682,49.443069],[125.248451,49.434517],[125.249832,49.390831],[125.267967,49.376526],[125.266159,49.358547],[125.250969,49.356182],[125.256493,49.342411],[125.243385,49.326416],[125.252419,49.313244],[125.23291,49.302032],[125.221817,49.282944],[125.205421,49.279873],[125.204979,49.275375],[125.223984,49.270065],[125.214297,49.262168],[125.226219,49.257938],[125.224709,49.254238],[125.206108,49.252014],[125.22126,49.231071],[125.209846,49.196949],[125.213448,49.187019],[125.208511,49.183468],[125.181175,49.185364],[125.168365,49.171612],[125.154007,49.16544],[125.154678,49.148865],[125.149529,49.143059],[125.121559,49.138203],[125.107635,49.124489],[125.045181,49.142086],[125.026787,49.153358],[125.034203,49.171108],[125.028854,49.175087],[125.012726,49.174232],[124.978127,49.159832],[124.946159,49.161102],[124.908806,49.178375],[124.889389,49.179138],[124.873436,49.167732],[124.859596,49.166771],[124.847015,49.154476],[124.844505,49.139534],[124.833702,49.121029],[124.797287,49.111286],[124.796814,49.106041],[124.822266,49.071224],[124.808235,49.055222],[124.81398,49.042969],[124.802788,49.032879],[124.800766,49.023178],[124.782951,49.015594],[124.778862,49.008236],[124.767212,49.005672],[124.772095,48.996464],[124.767876,48.987602],[124.750473,48.971725],[124.738045,48.947388],[124.73838,48.938354],[124.744537,48.930603],[124.742745,48.922034],[124.727097,48.913971],[124.696815,48.919632],[124.702049,48.90139],[124.694183,48.889656],[124.705009,48.883236],[124.704758,48.867458],[124.689629,48.850735],[124.690979,48.84016],[124.675575,48.833221],[124.65976,48.834568],[124.642708,48.821674],[124.633507,48.794205],[124.644875,48.780994],[124.645226,48.771961],[124.606659,48.746334],[124.607056,48.724522],[124.613884,48.711487],[124.613861,48.69796],[124.606636,48.666653],[124.594368,48.65583],[124.593384,48.631058],[124.584457,48.619366],[124.568954,48.610165],[124.570747,48.591309],[124.555565,48.585854],[124.562576,48.575069],[124.559875,48.569908],[124.547844,48.57486],[124.535309,48.573814],[124.529846,48.56274],[124.516815,48.555698],[124.512802,48.548328],[124.520134,48.541294],[124.538795,48.534599],[124.538109,48.52636],[124.523445,48.513363],[124.532013,48.480728],[124.547394,48.462124],[124.521683,48.451794],[124.519493,48.439095],[124.527557,48.427525],[124.527992,48.419243],[124.512123,48.404785],[124.523239,48.389351],[124.510002,48.379311],[124.509628,48.374817],[124.51693,48.367783],[124.536659,48.361046],[124.538773,48.345936],[124.531029,48.334198],[124.551483,48.322918],[124.558022,48.306892],[124.571114,48.301899],[124.573044,48.298073],[124.565552,48.289326],[124.556381,48.287415],[124.557007,48.281376],[124.548645,48.275673],[124.54821,48.270424],[124.570755,48.257568],[124.558281,48.243],[124.560883,48.233879],[124.557953,48.225723],[124.545868,48.215645],[124.544991,48.205158],[124.538635,48.196373],[124.514252,48.186749],[124.515121,48.170181],[124.506973,48.166718],[124.521461,48.151909],[124.508286,48.141869],[124.502319,48.124054],[124.476349,48.121994],[124.471573,48.118408],[124.467865,48.10051],[124.460602,48.094009],[124.437195,48.095608],[124.430565,48.083069],[124.41868,48.088808],[124.419853,48.102993],[124.43605,48.109173],[124.427139,48.123772],[124.463425,48.128479],[124.468575,48.136555],[124.458488,48.150448],[124.474205,48.164158],[124.468353,48.174892],[124.451187,48.171005],[124.425743,48.175678],[124.407745,48.189095],[124.41407,48.197887],[124.413918,48.209915],[124.407562,48.214653],[124.42025,48.218712],[124.422142,48.24194],[124.40184,48.241165],[124.399811,48.257771],[124.38868,48.273193],[124.367485,48.275448],[124.369507,48.286648],[124.348068,48.285896],[124.356941,48.298363],[124.349388,48.302387],[124.351463,48.314339],[124.336105,48.319386],[124.341431,48.329723],[124.31868,48.341038],[124.316086,48.350895],[124.319931,48.356773],[124.304733,48.364063],[124.313194,48.371284],[124.326859,48.373062],[124.323906,48.378429],[124.314026,48.381779],[124.321243,48.387543],[124.301422,48.39349],[124.311127,48.402172],[124.304207,48.414436],[124.325996,48.418938],[124.32766,48.425644],[124.322746,48.434837],[124.310783,48.44051],[124.294487,48.462864],[124.297333,48.470284],[124.3153,48.483192],[124.299767,48.486732],[124.308784,48.500702],[124.297394,48.51387],[124.266815,48.529743],[124.263864,48.527844],[124.211586,48.502598],[124.120422,48.44796],[124.0718,48.429424],[123.995453,48.375797],[123.875176,48.282745],[123.852241,48.259869],[123.815689,48.242916],[123.731552,48.187313],[123.707687,48.164211],[123.694321,48.144222],[123.639274,48.104637],[123.574219,48.041721],[123.534332,48.022034],[123.465752,48],[123.30661,47.96241],[123.289253,47.949828],[123.248688,47.882217],[123.200012,47.819019],[123.184761,47.805119],[123.126846,47.776524],[123.074036,47.761684],[122.905825,47.692232],[122.836357,47.669441],[122.798622,47.645123],[122.75901,47.614525],[122.705092,47.590045],[122.60926,47.558815],[122.549217,47.520741],[122.497833,47.397919],[122.409937,47.347188],[122.411285,47.328545],[122.423592,47.322567],[122.42952,47.305656],[122.447182,47.301903],[122.455086,47.274429],[122.48497,47.249535],[122.499267,47.228508],[122.512474,47.221741],[122.516853,47.202221],[122.566299,47.159386],[122.588287,47.154106],[122.587158,47.145847],[122.598137,47.137573],[122.604683,47.122547],[122.623375,47.12252],[122.627731,47.111252],[122.656288,47.105198],[122.654045,47.09544],[122.668335,47.096165],[122.683693,47.090878],[122.683724,47.096889],[122.688118,47.097633],[122.695793,47.093861],[122.69796,47.087101],[122.708969,47.091579],[122.727615,47.087029],[122.72538,47.078777],[122.728668,47.077267],[122.772598,47.076401],[122.811699,47.067036],[122.828499,47.056129],[122.841965,47.052826],[122.838371,47.044113],[122.804092,47.027367],[122.770073,47.000153],[122.76667,46.97163],[122.775566,46.961426],[122.79023,46.955166],[122.783279,46.939095],[122.794579,46.93475],[122.831497,46.93388],[122.866684,46.954296],[122.886696,46.957756],[122.890594,46.950264],[122.891007,46.915203],[122.884926,46.896957],[122.871895,46.890442],[122.892311,46.860035],[122.890144,46.825283],[122.898826,46.805302],[122.916641,46.795746],[122.917824,46.783863],[122.93309,46.787376],[122.942291,46.778442],[122.981171,46.764072],[122.993332,46.754822],[122.98584,46.746078],[122.999748,46.73204],[122.998924,46.722446],[123.007202,46.717316],[123.013733,46.715782],[123.026924,46.724731],[123.043266,46.722393],[123.052078,46.729111],[123.071693,46.726753],[123.082687,46.733452],[123.111542,46.734119],[123.125107,46.739479],[123.157028,46.742783],[123.159378,46.755535],[123.168198,46.761494],[123.179436,46.785454],[123.197067,46.795853],[123.201401,46.807938],[123.209877,46.816143],[123.206749,46.847168],[123.22863,46.856449],[123.242699,46.852627],[123.2789,46.859135],[123.297462,46.85675],[123.308304,46.850658],[123.323647,46.827469],[123.33123,46.824097],[123.347259,46.833374],[123.365814,46.83506],[123.397019,46.901684],[123.396171,46.927826],[123.375641,46.938],[123.370163,46.948345],[123.342171,46.966606],[123.295906,46.962955],[123.291039,46.986691],[123.294083,46.996429],[123.312081,47.001186],[123.330849,46.99477],[123.349152,46.998425],[123.346336,46.991081],[123.360741,46.99012],[123.357201,46.984825],[123.370865,46.973804],[123.376968,46.957207],[123.401344,46.958416],[123.405762,46.955502],[123.404343,46.945663],[123.420677,46.947453],[123.431656,46.957073],[123.450233,46.955109],[123.458718,46.949951],[123.490356,46.954876],[123.500206,46.948139],[123.508705,46.956223],[123.518444,46.95436],[123.524513,46.953785],[123.513405,46.938271],[123.499542,46.895596],[123.476273,46.857407],[123.47319,46.844799],[123.481102,46.832062],[123.497139,46.821732],[123.554039,46.822445],[123.565849,46.838951],[123.558411,46.853733],[123.566826,46.866097],[123.565476,46.882019],[123.569008,46.889599],[123.584686,46.890522],[123.597138,46.885841],[123.594185,46.860539],[123.609436,46.844719],[123.609856,46.838432],[123.602348,46.83202],[123.572205,46.822609],[123.588402,46.810169],[123.611832,46.808506],[123.629364,46.816933],[123.629379,46.808685],[123.624473,46.803616],[123.620796,46.784824],[123.617187,46.72258],[123.592857,46.68829],[123.529587,46.681297],[123.482979,46.683861],[123.39238,46.679752],[123.268067,46.658745],[123.262588,46.648781],[123.270561,46.61491],[123.234695,46.601711],[123.235191,46.592247],[123.220253,46.585773],[123.205307,46.585773],[123.196342,46.590256],[123.172432,46.612171],[123.090752,46.600716],[123.093239,46.590256],[123.077797,46.58876],[123.068832,46.619644],[123.040444,46.617153],[123.038452,46.605198],[123.044426,46.577805],[122.994614,46.573322],[123.00209,46.523514],[123.000595,46.436348],[123.085014,46.340675],[123.135857,46.292702],[123.165787,46.25293],[123.177734,46.247669],[123.170418,46.232033],[123.152321,46.23317],[123.136276,46.227028],[123.120285,46.20829],[123.120049,46.17207],[123.094658,46.168629],[123.103699,46.127319],[123.061531,46.120007],[123.038338,46.097157],[122.787364,46.071053],[122.809655,45.960796],[122.821052,45.909416],[122.81881,45.895214],[122.793808,45.854096],[122.802834,45.836689],[122.802994,45.783199],[122.795212,45.770718],[122.778336,45.761909],[122.752556,45.738701],[122.733856,45.702602],[122.663589,45.698734],[122.6623,45.718075],[122.655212,45.726456],[122.596817,45.752766],[122.557258,45.762821],[122.537575,45.773911],[122.515282,45.793873],[122.501816,45.813309],[122.484024,45.861038],[122.436981,45.914207],[122.366112,45.918732],[122.357063,45.915714],[122.352539,45.912701],[122.355095,45.87077],[122.349129,45.861668],[122.345841,45.857006],[122.330483,45.857822],[122.313652,45.843079],[122.304291,45.822231],[122.292229,45.81168],[122.255997,45.792133],[122.25013,45.793304],[122.243088,45.797997],[122.234291,45.823803],[122.212005,45.826736],[122.210831,45.840225],[122.19265,45.853718],[122.138107,45.862514],[122.083557,45.879524],[122.074761,45.8936],[122.074341,45.915665],[122.065051,45.92579],[122.035698,45.940689],[122.031693,45.956478],[122.007385,45.957981],[121.999115,45.963745],[121.996605,45.981789],[121.986328,45.979282],[121.980316,45.969257],[121.956512,45.976025],[121.954506,45.983791],[121.920425,45.98605],[121.915947,46.001995],[121.906189,46.00695],[121.887138,46.005867],[121.884506,45.999207],[121.862671,45.996731],[121.840065,46.01268],[121.835991,46.021633],[121.804932,46.023117],[121.778153,46.001431],[121.756523,45.998131],[121.751213,45.990948],[121.759644,45.982201],[121.782761,45.977516],[121.796814,45.96627],[121.803062,45.950344],[121.80056,45.938477],[121.813675,45.915985],[121.797752,45.897873],[121.808678,45.872887],[121.796188,45.870701],[121.777138,45.857582],[121.776825,45.851959],[121.761208,45.840717],[121.757462,45.833843],[121.761521,45.827911],[121.751163,45.817516],[121.743355,45.80241],[121.746147,45.792347],[121.734039,45.789368],[121.727707,45.783032],[121.714569,45.782848],[121.680656,45.760674],[121.650673,45.768436],[121.636314,45.750614],[121.661285,45.736641],[121.662582,45.720989],[121.681221,45.709999],[121.707489,45.698631],[121.749382,45.688313],[121.769508,45.691406],[121.803574,45.684441],[121.804733,45.702248],[121.847725,45.716095],[121.938515,45.709305],[121.962082,45.690384],[121.995285,45.620666],[121.988312,45.596432],[121.959099,45.593777],[121.965072,45.566219],[121.985657,45.549953],[121.986656,45.536675],[121.995285,45.521736],[121.995285,45.505466],[122.016197,45.487541],[122.049042,45.472862],[122.158699,45.438732],[122.171707,45.406841],[122.138977,45.371872],[122.136116,45.31942],[122.141112,45.294491],[122.231529,45.273823],[122.234054,45.24461],[122.222534,45.203876],[122.208771,45.190956],[122.184334,45.178032],[122.135452,45.180279],[122.102096,45.139126],[122.110451,45.097691],[122.111366,45.065384],[122.100304,45.047272],[122.090797,45.018745],[122.066833,45.003914],[122.07901,44.950287],[122.068169,44.909969],[122.041923,44.910351],[122.03698,44.897037],[122.046112,44.893997],[122.048775,44.880302],[122.061699,44.879925],[122.065506,44.874218],[122.091369,44.806519],[122.084526,44.796627],[122.086807,44.788643],[122.105843,44.779472],[122.162247,44.774532],[122.162292,44.765835],[122.14241,44.750069],[122.09639,44.760265],[122.078422,44.745213],[122.083092,44.733875],[122.107605,44.730991],[122.121376,44.723972],[122.121887,44.719635],[122.106689,44.707397],[122.110763,44.69622],[122.107727,44.685951],[122.095169,44.670734],[122.105438,44.613304],[122.124077,44.601513],[122.130165,44.585159],[122.124077,44.57489],[122.194824,44.552452],[122.200523,44.53838],[122.216499,44.523926],[122.218781,44.515938],[122.207374,44.491215],[122.221062,44.477142],[122.237419,44.473339],[122.278496,44.474861],[122.287247,44.404118],[122.284584,44.315117],[122.266563,44.271],[122.258484,44.264629],[122.263557,44.253822],[122.309906,44.230957],[122.477379,44.234337],[122.509636,44.248676],[122.614304,44.276634],[122.666641,44.283806],[122.683128,44.294559],[122.684563,44.301727],[122.701767,44.322517],[122.753395,44.366856],[122.857338,44.400661],[123.028893,44.495296],[123.057907,44.503262],[123.117981,44.506184],[123.127884,44.499279],[123.129585,44.486195],[123.117638,44.474247],[123.116073,44.455189],[123.133713,44.425606],[123.127739,44.400574],[123.106407,44.400005],[123.123474,44.359611],[123.141106,44.358757],[123.1633,44.347664],[123.189178,44.34169],[123.269112,44.250095],[123.279068,44.208565],[123.308373,44.186943],[123.315483,44.176704],[123.382103,44.160046],[123.374931,44.138302],[123.352287,44.128204],[123.346191,44.103813],[123.333321,44.087215],[123.320786,44.08078],[123.320883,44.062871],[123.313118,44.049057],[123.318901,44.032299],[123.351257,44.015545],[123.361077,43.999943],[123.391121,43.975678],[123.363388,43.967011],[123.380722,43.949677],[123.404411,43.935234],[123.421166,43.914433],[123.436188,43.874569],[123.465042,43.867706],[123.472496,43.857594],[123.465286,43.836422],[123.465874,43.81744],[123.488594,43.783142],[123.489975,43.77182],[123.477753,43.738339],[123.498787,43.727581],[123.517418,43.697628],[123.515595,43.676823],[123.527352,43.663742],[123.533188,43.645058],[123.529549,43.633686],[123.536934,43.629402],[123.535423,43.623478],[123.527016,43.618622],[123.516251,43.617485],[123.50309,43.593674],[123.480987,43.588829],[123.447563,43.594002],[123.415489,43.608894],[123.412895,43.595257],[123.42588,43.572205],[123.449585,43.568634],[123.453156,43.562462],[123.44439,43.542656],[123.395355,43.555645],[123.34317,43.562614],[123.298406,43.548233],[123.298401,43.532032],[123.321632,43.515766],[123.308121,43.489208],[123.327126,43.477959],[123.356842,43.479839],[123.367455,43.473595],[123.378876,43.459793],[123.387115,43.438671],[123.405556,43.423004],[123.41243,43.407387],[123.434914,43.417381],[123.434288,43.435493],[123.478638,43.442364],[123.511116,43.399895],[123.517357,43.396145],[123.524857,43.398644],[123.537346,43.411758],[123.571701,43.378658],[123.601677,43.363667],[123.696838,43.370869],[123.694008,43.356197],[123.711868,43.35532],[123.699341,43.342094],[123.704292,43.3335],[123.701568,43.321651],[123.714539,43.31012],[123.692978,43.305126],[123.696655,43.296104],[123.682175,43.287964],[123.679443,43.28299],[123.699257,43.277252],[123.6921,43.271465],[123.654717,43.262711],[123.652878,43.256569],[123.66198,43.256813],[123.676216,43.245716],[123.667236,43.219803],[123.65451,43.215515],[123.646316,43.207226],[123.647331,43.201702],[123.665322,43.190746],[123.665039,43.184338],[123.661934,43.177761],[123.65123,43.176407],[123.645172,43.145386],[123.634308,43.140366],[123.630997,43.100338],[123.623756,43.077591],[123.612358,43.074188],[123.595451,43.059219],[123.597435,43.047028],[123.606766,43.046127],[123.609367,43.041256],[123.598404,43.040588],[123.571488,43.010033],[123.577827,42.997746],[123.561035,42.999268],[123.555597,43.006583],[123.531776,43.009094],[123.515808,43.035057],[123.485374,43.038769],[123.432121,43.03767],[123.417198,43.033775],[123.40892,43.026001],[123.351654,43.008942],[123.302536,42.997345],[123.249794,42.993176],[123.233101,42.979675],[123.215111,42.947865],[123.177475,42.927628],[123.180092,42.889484],[123.16317,42.85947],[123.16317,42.849129],[123.220062,42.828869],[123.214027,42.821976],[123.179306,42.823002],[123.159721,42.808182],[123.110888,42.798392],[123.080422,42.785988],[123.050255,42.766808],[123.023964,42.766163],[122.973541,42.775211],[122.964485,42.758404],[122.938194,42.751076],[122.925697,42.767456],[122.917938,42.769611],[122.87915,42.767456],[122.872253,42.757542],[122.875885,42.742943],[122.851341,42.723312],[122.844627,42.700577],[122.831451,42.703419],[122.827685,42.714744],[122.797607,42.738682],[122.792961,42.733387],[122.780434,42.733128],[122.78495,42.746948],[122.778755,42.7547],[122.758347,42.756119],[122.730446,42.767742],[122.721664,42.784534],[122.646782,42.779736],[122.617554,42.771248],[122.5737,42.787281],[122.562859,42.805195],[122.568359,42.816902],[122.559998,42.821915],[122.502038,42.833015],[122.423767,42.840088],[122.355217,42.833618],[122.344353,42.827766],[122.342674,42.819408],[122.363877,42.772945],[122.447159,42.771767],[122.45134,42.765915],[122.45385,42.754211],[122.433136,42.744209],[122.426346,42.725796],[122.392426,42.709316],[122.388313,42.701336],[122.390968,42.683632],[122.388062,42.680725],[122.353172,42.680725],[122.33136,42.667641],[122.32167,42.678787],[122.305191,42.678787],[122.300346,42.687508],[122.291138,42.689934],[122.261635,42.691227],[122.239555,42.707047],[122.202658,42.72362],[122.19326,42.726051],[122.197464,42.704475],[122.192642,42.691151],[122.185196,42.692707],[122.158844,42.685253],[122.133446,42.687729],[122.092651,42.704849],[122.077148,42.716583],[122.063072,42.716534],[122.051193,42.721954],[122.037636,42.710426],[122.023079,42.70507],[122.011299,42.702248],[121.985763,42.704826],[121.980324,42.693005],[121.972527,42.691422],[121.964706,42.698044],[121.95726,42.696392],[121.951172,42.68605],[121.930984,42.684536],[121.926735,42.67672],[121.935844,42.669231],[121.931603,42.660732],[121.919808,42.659733],[121.908417,42.651867],[121.911377,42.63884],[121.89534,42.630253],[121.911575,42.623734],[121.899277,42.614716],[121.908081,42.606308],[121.907089,42.587532],[121.890907,42.590385],[121.89798,42.572128],[121.857155,42.540226],[121.856087,42.527855],[121.84478,42.537609],[121.839409,42.522686],[121.823494,42.530113],[121.798797,42.501297],[121.79715,42.508377],[121.789986,42.510151],[121.788231,42.503498],[121.776566,42.496071],[121.739616,42.480415],[121.709496,42.445683],[121.692947,42.436104],[121.668564,42.437847],[121.658112,42.434364],[121.649406,42.440025],[121.63678,42.459183],[121.630684,42.47747],[121.620667,42.473549],[121.59803,42.490532],[121.603691,42.505772],[121.599289,42.512516],[121.586212,42.515362],[121.571495,42.506512],[121.55909,42.50684],[121.549622,42.498959],[121.523575,42.499371],[121.53035,42.485706],[121.493271,42.480038],[121.475929,42.494957],[121.43309,42.483028],[121.400246,42.482876],[121.391022,42.479332],[121.381554,42.473042],[121.377708,42.449387],[121.354202,42.457657],[121.34288,42.457222],[121.340263,42.451126],[121.328506,42.44416],[121.303688,42.437195],[121.297592,42.432404],[121.298904,42.409763],[121.292808,42.398441],[121.251442,42.374493],[121.224014,42.367962],[121.211388,42.36927],[121.207893,42.359815],[121.178726,42.3475],[121.180473,42.338791],[121.176552,42.329647],[121.143463,42.311794],[121.145203,42.306572],[121.138672,42.295685],[121.12561,42.296993],[121.112984,42.277832],[121.097305,42.28001],[121.0812,42.275658],[121.062042,42.249531],[121.040703,42.256935],[121.02207,42.247723],[120.975464,42.256374],[120.959877,42.261627],[120.949593,42.272385],[120.928673,42.277439],[120.922325,42.271797],[120.898819,42.26545],[120.883308,42.268742],[120.878771,42.265674],[120.875313,42.263336],[120.882362,42.241123],[120.876724,42.240299],[120.850632,42.252876],[120.842636,42.245354],[120.8283,42.244884],[120.821716,42.248878],[120.817017,42.238655],[120.820778,42.232189],[120.819366,42.223492],[120.811142,42.225018],[120.804558,42.232895],[120.783875,42.228664],[120.785042,42.216377],[120.739761,42.221329],[120.716637,42.201569],[120.691261,42.19603],[120.683716,42.185776],[120.62941,42.1604],[120.612984,42.15419],[120.595581,42.163593],[120.578987,42.163593],[120.573242,42.154655],[120.476303,42.113556],[120.461098,42.103096],[120.463791,42.095516],[120.475105,42.088577],[120.483879,42.092102],[120.490257,42.08955],[120.483879,42.065292],[120.443665,42.054443],[120.448959,42.012417],[120.432037,42.003189],[120.420761,42.004726],[120.403328,41.993706],[120.411789,41.989349],[120.414101,41.982941],[120.389237,41.98217],[120.366165,41.991653],[120.338997,41.974995],[120.325577,41.975754],[120.327515,41.962193],[120.302086,41.948082],[120.302856,41.938595],[120.310028,41.935776],[120.310287,41.931164],[120.300293,41.924244],[120.289017,41.933727],[120.279533,41.93219],[120.283119,41.916042],[120.273376,41.913479],[120.269531,41.922962],[120.264404,41.922707],[120.258293,41.910537],[120.252876,41.901943],[120.266205,41.895535],[120.28389,41.893742],[120.292862,41.885025],[120.279785,41.877335],[120.244415,41.880924],[120.21904,41.857342],[120.181618,41.844143],[120.178284,41.822357],[120.159569,41.80621],[120.150085,41.79134],[120.13958,41.787499],[120.121155,41.770279],[120.11779,41.74828],[120.131637,41.72752],[120.123947,41.718803],[120.105743,41.710346],[120.093186,41.695992],[120.077293,41.691891],[120.027824,41.70573],[120.027152,41.709708],[120.02813,41.722332],[120.017403,41.734909],[120.027657,41.744476],[120.022873,41.747894],[120.025185,41.753067],[120.04425,41.772717],[120.024307,41.777996],[120.034493,41.784122],[120.038086,41.800873],[120.033394,41.81554],[120.015213,41.813778],[120.002304,41.836071],[120.004066,41.853668],[119.985,41.87405],[119.988525,41.89106],[119.968285,41.911003],[119.948692,41.918373],[119.945701,41.92831],[119.953034,41.949425],[119.952446,41.966438],[119.923408,41.981979],[119.914909,42.008816],[119.892616,42.017616],[119.894379,42.027294],[119.877953,42.051929],[119.878242,42.058971],[119.856545,42.080379],[119.825455,42.126133],[119.823692,42.131413],[119.846275,42.156929],[119.854194,42.177166],[119.84774,42.189484],[119.847153,42.201508],[119.836891,42.208843],[119.81871,42.212948],[119.803749,42.208549],[119.783218,42.21236],[119.73629,42.208549],[119.711655,42.226147],[119.693685,42.22512],[119.678223,42.231133],[119.672356,42.237877],[119.634521,42.237732],[119.618683,42.252983],[119.608124,42.250343],[119.600204,42.274685],[119.532745,42.289349],[119.531868,42.294628],[119.545357,42.322197],[119.557678,42.32513],[119.562699,42.357265],[119.53067,42.361172],[119.525986,42.367893],[119.498917,42.383469],[119.49482,42.386768],[119.486702,42.376621],[119.480873,42.356461],[119.464226,42.34478],[119.454643,42.332207],[119.41037,42.312057],[119.383919,42.308071],[119.37867,42.302917],[119.342163,42.300617],[119.321175,42.279236],[119.277291,42.268047],[119.263718,42.255531],[119.250534,42.224979],[119.232956,42.213284],[119.228561,42.20285],[119.235245,42.19146],[119.264237,42.182663],[119.285263,42.148472],[119.29615,42.142258],[119.303642,42.125591],[119.312477,42.118664],[119.342667,42.116585],[119.357598,42.111038],[119.373978,42.089687],[119.374992,42.034084],[119.359169,42.014111],[119.351479,41.996231],[119.324654,41.97797],[119.314148,41.965401],[119.316632,41.956826],[119.327347,41.911816],[119.316505,41.889492],[119.32177,41.867607],[119.315974,41.846339],[119.310204,41.824261],[119.281708,41.784237],[119.282555,41.779716],[119.29837,41.772656],[119.307075,41.763477],[119.296402,41.7449],[119.311173,41.737106],[119.310959,41.731102],[119.29425,41.711887],[119.293892,41.701378],[119.305359,41.685387],[119.30365,41.665138],[119.319695,41.637039],[119.347519,41.602699],[119.390656,41.593765],[119.406189,41.587601],[119.411438,41.578922],[119.411667,41.565674],[119.406189,41.55928],[119.379013,41.564075],[119.35405,41.563244],[119.353203,41.542835],[119.374901,41.529362],[119.373756,41.522511],[119.378326,41.517715],[119.386093,41.518856],[119.39637,41.507439],[119.397736,41.50013],[119.38929,41.493965],[119.397964,41.479118],[119.389977,41.470215],[119.375816,41.464504],[119.36348,41.448517],[119.368813,41.423546],[119.362152,41.416862],[119.354179,41.417801],[119.344559,41.40847],[119.322273,41.409782],[119.303261,41.39962],[119.303917,41.39241],[119.322601,41.384544],[119.322601,41.369465],[119.312439,41.363895],[119.323585,41.342262],[119.31736,41.327839],[119.29966,41.329479],[119.287529,41.322269],[119.272125,41.326859],[119.240662,41.323906],[119.231415,41.310181],[119.205765,41.30608],[119.204346,41.287361],[119.194305,41.280281],[119.148445,41.295548],[119.083489,41.292121],[119.038971,41.295094],[119.004692,41.30455],[118.968513,41.304661],[118.94342,41.316185],[118.928604,41.302784],[118.884674,41.29892],[118.86232,41.310822],[118.838814,41.340584],[118.834442,41.35371],[118.841362,41.367741],[118.837585,41.372623],[118.763748,41.351032],[118.757088,41.326927],[118.748749,41.323437],[118.735619,41.322098],[118.710297,41.328312],[118.688972,41.336044],[118.67086,41.348515],[118.623871,41.344608],[118.573921,41.352169],[118.533661,41.349014],[118.521927,41.353111],[118.494545,41.343769],[118.423744,41.33654],[118.405891,41.329754],[118.403717,41.318588],[118.396722,41.310969],[118.382393,41.307285],[118.373657,41.309948],[118.344612,41.334892],[118.341759,41.37175],[118.35524,41.38456],[118.33802,41.399246],[118.342178,41.426159],[118.320618,41.448685],[118.279068,41.465813],[118.265755,41.469219],[118.263229,41.476803],[118.289017,41.483028],[118.309342,41.510372],[118.296616,41.544411],[118.296494,41.550587],[118.306824,41.559338],[118.300324,41.566757],[118.275169,41.562355],[118.264442,41.571442],[118.237068,41.575066],[118.219582,41.582878],[118.208893,41.593555],[118.203507,41.608501],[118.207451,41.639988],[118.189598,41.657406],[118.157265,41.671146],[118.153187,41.677067],[118.147049,41.688896],[118.14566,41.716579],[118.128815,41.72757],[118.123947,41.739986],[118.133644,41.781685],[118.149285,41.804775],[118.171867,41.812675],[118.212631,41.81321],[118.224175,41.809605],[118.233917,41.796654],[118.234444,41.782928],[118.240555,41.771862],[118.253448,41.762287],[118.264404,41.760063],[118.285843,41.770699],[118.309151,41.823372],[118.330399,41.847038],[118.328369,41.861015],[118.321892,41.870037],[118.298279,41.890987],[118.256126,41.9184],[118.259506,41.929317],[118.27562,41.934326],[118.28511,41.943779],[118.300232,41.977608],[118.279869,42.005821],[118.249825,42.008572],[118.231117,42.020748],[118.271263,42.026989],[118.281937,42.034367],[118.271484,42.055561],[118.258934,42.0681],[118.253024,42.084879],[118.232811,42.090675],[118.220123,42.088127],[118.206017,42.078964],[118.213684,42.056446],[118.206177,42.041012],[118.193283,42.030918],[118.135124,42.029026],[118.109757,42.034874],[118.108452,42.043579],[118.130173,42.050587],[118.147163,42.064747],[118.148476,42.078899],[118.129761,42.092197],[118.084923,42.107464],[118.082809,42.12075],[118.099342,42.152069],[118.102402,42.162773],[118.099503,42.16967],[118.082253,42.181568],[118.026871,42.196957],[118.00943,42.214561],[117.970909,42.227867],[117.962265,42.240093],[117.972084,42.250481],[118.033455,42.273674],[118.053169,42.29604],[118.022514,42.316799],[118.002213,42.344498],[118.002502,42.356152],[118.017517,42.375153],[118.012711,42.393047],[117.99099,42.414593],[117.948067,42.443031],[117.933647,42.460815],[117.86969,42.506172],[117.843002,42.544655],[117.815018,42.568752],[117.795997,42.577885],[117.785545,42.596287],[117.794762,42.610615],[117.778763,42.614769],[117.68306,42.580315],[117.609314,42.588028],[117.601654,42.589958],[117.590225,42.601383],[117.53775,42.603294],[117.525345,42.595661],[117.523437,42.589935],[117.471909,42.599476],[117.457596,42.596615],[117.442329,42.585163],[117.428017,42.582302],[117.433739,42.574669],[117.421341,42.55463],[117.389847,42.537457],[117.383171,42.514553],[117.401298,42.515507],[117.409989,42.509598],[117.403023,42.491974],[117.403946,42.474705],[117.397835,42.469463],[117.370415,42.460514],[117.339989,42.459072],[117.326813,42.460598],[117.292397,42.476418],[117.260971,42.481712],[117.24472,42.474972],[117.167633,42.466766],[117.105356,42.473825],[117.08651,42.481781],[117.073326,42.471264],[117.066223,42.459248],[117.014519,42.454704],[117.00135,42.445679],[116.986168,42.425392],[116.960838,42.424606],[116.915283,42.404259],[116.892123,42.382904],[116.880707,42.366837],[116.877624,42.348305],[116.903099,42.280357],[116.899239,42.240208],[116.912262,42.227982],[116.916229,42.207005],[116.913139,42.192333],[116.897163,42.188953],[116.817085,42.195839],[116.775696,42.20546],[116.815849,42.152954],[116.840561,42.153728],[116.861198,42.120194],[116.879089,42.108471],[116.884338,42.095669],[116.880478,42.089809],[116.884331,42.08157],[116.869499,42.067894],[116.877548,42.062202],[116.878784,42.054493],[116.872879,42.045349],[116.877952,42.038586],[116.867813,42.034077],[116.875702,42.024494],[116.875137,42.016041],[116.857903,41.999603],[116.834557,41.996876],[116.78157,41.970947],[116.768043,41.979401],[116.764664,41.990677],[116.751137,41.990112],[116.728592,41.967003],[116.720833,41.944271],[116.689086,41.941504],[116.659302,41.945507],[116.639656,41.940735],[116.634018,41.929577],[116.628998,41.928394],[116.59173,41.933613],[116.584114,41.932823],[116.585594,41.925735],[116.581162,41.922783],[116.569351,41.924557],[116.53923,41.930462],[116.526237,41.943451],[116.5289,41.948769],[116.520927,41.956741],[116.488449,41.979771],[116.447388,41.943749],[116.420982,41.936649],[116.390289,41.939602],[116.381386,41.944393],[116.409462,41.971207],[116.412414,41.987152],[116.367225,42.007694],[116.325897,42.006641],[116.310402,41.997192],[116.295341,41.970619],[116.239243,41.941975],[116.226067,41.939121],[116.215912,41.930462],[116.212074,41.907429],[116.199967,41.888828],[116.204399,41.881447],[116.190521,41.861366],[116.180916,41.859467],[116.165421,41.870224],[116.147408,41.858414],[116.132355,41.868454],[116.119652,41.864616],[116.101051,41.848671],[116.099281,41.828297],[116.118767,41.812351],[116.121132,41.805561],[116.097214,41.77869],[116.073467,41.772841],[116.063347,41.771778],[116.048737,41.777966],[116.031517,41.770969],[116.007965,41.772804],[115.993378,41.798241],[115.990417,41.827],[115.948135,41.87233],[115.916434,41.934518],[115.910172,41.943234],[115.890243,41.940388],[115.869766,41.92931],[115.85231,41.925556],[115.827965,41.936161],[115.809029,41.926682],[115.804512,41.910297],[115.795183,41.909552],[115.752983,41.884735],[115.734817,41.891476],[115.725937,41.88982],[115.721375,41.88636],[115.720314,41.871037],[115.715477,41.864376],[115.706612,41.861801],[115.681725,41.865727],[115.652977,41.846363],[115.647545,41.827095],[115.642075,41.822941],[115.624451,41.823063],[115.592346,41.806107],[115.567757,41.80349],[115.541908,41.781921],[115.513252,41.76577],[115.494011,41.762779],[115.435089,41.7416],[115.412583,41.728741],[115.30648,41.700443],[115.308403,41.6908],[115.329628,41.672791],[115.352776,41.663788],[115.33799,41.632923],[115.36821,41.599483],[115.357926,41.594337],[115.303261,41.589836],[115.290398,41.611702],[115.274964,41.618774],[115.255028,41.612343],[115.258888,41.588551],[115.251175,41.579548],[115.19651,41.56797],[115.1978,41.594337],[115.19072,41.600124],[115.142967,41.602478],[115.139847,41.613693],[115.118042,41.612446],[115.083145,41.621792],[115.077537,41.62117],[115.07692,41.610577],[115.045761,41.595623],[115.025826,41.59874],[115.010246,41.612446],[114.939667,41.611923],[114.891868,41.60532],[114.876481,41.592207],[114.857429,41.589745],[114.854454,41.599075],[114.896301,41.639137],[114.892952,41.739655],[114.879135,41.782375],[114.858612,41.80164],[114.860703,41.811691],[114.89798,41.814625],[114.910965,41.820068],[114.931488,41.84478],[114.925621,41.853992],[114.910965,41.857346],[114.904259,41.871166],[114.917664,41.902576],[114.907616,41.910118],[114.908447,41.933571],[114.924362,41.93441],[114.925202,41.940689],[114.907616,41.956188],[114.906647,41.985561],[114.893471,42.013325],[114.881706,42.011444],[114.867592,42.018501],[114.87841,42.030266],[114.875122,42.038265],[114.853004,42.051914],[114.853004,42.100266],[114.824768,42.129204],[114.819824,42.145439],[114.800975,42.145901],[114.786049,42.146553],[114.781006,42.127911],[114.7603,42.117088],[114.706528,42.112415],[114.68193,42.119148],[114.660065,42.114002],[114.640122,42.102425],[114.618897,42.117218],[114.582878,42.12944],[114.504723,42.114002],[114.503761,42.098885],[114.4925,42.083126],[114.496681,42.075729],[114.49395,42.063831],[114.485268,42.05611],[114.471436,42.060616],[114.457932,42.034565],[114.460182,42.022667],[114.478836,42.011086],[114.476906,41.996292],[114.503601,41.978928],[114.502632,41.970242],[114.479477,41.964455],[114.469833,41.948696],[114.45311,41.949017],[114.413551,41.93969],[114.372116,41.954197],[114.35627,41.94566],[114.344078,41.951149],[114.339813,41.945053],[114.342857,41.93042],[114.33493,41.924324],[114.318642,41.926121],[114.322128,41.911522],[114.29409,41.888359],[114.289276,41.869862],[114.276695,41.853088],[114.232658,41.832119],[114.221344,41.815105],[114.194222,41.789757],[114.195717,41.760879],[114.205673,41.75341],[114.205177,41.74345],[114.199164,41.736355],[114.22786,41.706886],[114.22786,41.69495],[114.211067,41.697029],[114.207993,41.682163],[114.25071,41.620762],[114.218887,41.61591],[114.219429,41.606468],[114.228325,41.593258],[114.21376,41.580044],[114.213173,41.573753],[114.215271,41.558922],[114.223511,41.544498],[114.222603,41.511835],[114.206788,41.509018],[114.194016,41.516525],[114.130081,41.527626],[114.117447,41.534134],[114.098686,41.534901],[114.075333,41.528393],[114.031304,41.530308],[114.012207,41.517124],[113.969162,41.502525],[113.953308,41.487793],[113.924225,41.48386],[113.911255,41.45203],[113.901039,41.444168],[113.875099,41.435131],[113.863068,41.412811],[113.866631,41.408398],[113.909546,41.401089],[113.939117,41.387329],[113.928284,41.378105],[113.927994,41.354538],[113.91394,41.337265],[113.919502,41.331116],[113.917747,41.323357],[113.89184,41.312822],[113.909714,41.290119],[113.928635,41.292164],[113.948059,41.282963],[113.944481,41.258423],[113.95771,41.238232],[113.96225,41.236034],[113.965172,41.239841],[113.970039,41.252289],[113.968544,41.263264],[113.978348,41.266632],[113.997673,41.251408],[114.004295,41.230816],[113.994072,41.183784],[113.990486,41.179695],[113.951637,41.169468],[113.933746,41.17765],[113.91227,41.171001],[113.90448,41.164181],[113.893867,41.138798],[113.87291,41.126526],[113.875587,41.103184],[113.831963,41.106701],[113.817322,41.09938],[113.816444,41.093231],[113.834305,41.073029],[113.854797,41.076248],[113.861534,41.068344],[113.861824,41.058392],[113.879097,41.05312],[113.893501,41.037483],[113.908081,41.03643],[113.91452,41.031307],[113.915695,41.017986],[113.922722,41.011105],[113.948776,41.002617],[113.954048,40.990612],[113.968102,40.992367],[113.973084,40.972458],[113.973373,40.942596],[113.986252,40.936447],[113.99247,40.944729],[114.039444,40.931679],[114.045692,40.926201],[114.048615,40.9221],[114.038666,40.920929],[114.033394,40.915073],[114.033981,40.902191],[114.04393,40.891067],[114.044464,40.866169],[114.06723,40.852589],[114.036079,40.827824],[114.046066,40.823032],[114.051659,40.807854],[114.072029,40.787884],[114.095192,40.793877],[114.097587,40.7771],[114.0924,40.766716],[114.09639,40.755932],[114.124878,40.743649],[114.106003,40.733357],[114.085419,40.738934],[114.05368,40.720062],[114.052391,40.702045],[114.061981,40.690769],[114.065872,40.677593],[114.063614,40.65876],[114.04985,40.626831],[114.035004,40.607239],[114.044144,40.591579],[114.07003,40.574322],[114.075096,40.563953],[114.070007,40.540905],[114.0551,40.52739],[114.004715,40.514561],[113.971962,40.522228],[113.946094,40.514869],[113.924385,40.492275],[113.88356,40.465378],[113.856819,40.455357],[113.844353,40.459473],[113.826012,40.48587],[113.787979,40.516727],[113.783874,40.501255],[113.762055,40.475803],[113.673721,40.442799],[113.661194,40.422638],[113.630379,40.407742],[113.577423,40.370174],[113.553078,40.347542],[113.478909,40.33199],[113.380402,40.317764],[113.337372,40.320866],[113.31633,40.317493],[113.302933,40.32732],[113.277664,40.376759],[113.244346,40.412167],[113.215332,40.402245],[113.163605,40.394642],[113.080147,40.374352],[113.026085,40.36763],[112.974069,40.353776],[112.886299,40.325386],[112.883812,40.304146],[112.865311,40.257229],[112.838333,40.202843],[112.73764,40.166225],[112.721825,40.167042],[112.617771,40.235848],[112.557572,40.256935],[112.504776,40.268013],[112.471176,40.284901],[112.457863,40.297092],[112.449204,40.29874],[112.405434,40.291893],[112.341942,40.256088],[112.307003,40.252504],[112.300613,40.249874],[112.28125,40.225265],[112.284714,40.211079],[112.280472,40.205383],[112.220406,40.167671],[112.213142,40.156036],[112.217133,40.132481],[112.214699,40.127232],[112.178307,40.090096],[112.153534,40.046059],[112.135246,40.0308],[112.115982,40.002964],[112.108362,39.984449],[112.10352,39.978268],[112.078545,39.948448],[112.069603,39.925438],[112.008118,39.83585],[111.964127,39.787228],[111.956169,39.765797],[111.951073,39.703751],[111.943283,39.688503],[111.93,39.677628],[111.919708,39.65704],[111.925865,39.632545],[111.919289,39.61533],[111.861664,39.608749],[111.827973,39.611969],[111.760559,39.589947],[111.711548,39.603489],[111.701035,39.617077],[111.674965,39.630928],[111.639564,39.637779],[111.602173,39.634789],[111.536209,39.655262],[111.48661,39.658478],[111.430701,39.642785],[111.43158,39.629158],[111.452782,39.623779],[111.454895,39.611866],[111.452698,39.605625],[111.444168,39.60318],[111.427467,39.617138],[111.419052,39.61079],[111.433395,39.585762],[111.417839,39.549419],[111.426178,39.516476],[111.41597,39.500675],[111.365921,39.480946],[111.356476,39.469975],[111.353439,39.45269],[111.353226,39.439587],[111.345665,39.425201],[111.329025,39.418007],[111.256279,39.418037],[111.217278,39.426716],[111.203438,39.424843],[111.194,39.414547],[111.175529,39.419014],[111.16021,39.417103],[111.122025,39.391071],[111.111946,39.373859],[111.116402,39.363735],[111.106362,39.356361],[111.092758,39.357212],[111.073471,39.382446],[111.090484,39.401443],[111.077446,39.410233],[111.064972,39.398323],[111.056175,39.399174],[111.051643,39.407681],[111.055328,39.423561],[111.046539,39.427246],[111.051361,39.444824],[111.080208,39.458607],[111.090828,39.479],[111.10469,39.487389],[111.110214,39.507374],[111.130127,39.5224],[111.13208,39.534996],[111.141792,39.540997],[111.147079,39.567566],[111.125725,39.582336],[111.098267,39.558624],[111.088302,39.555241],[111.043747,39.556324],[111.02375,39.565441],[110.981071,39.536407],[110.919487,39.51062],[110.897766,39.508327],[110.862755,39.489971],[110.834709,39.453703],[110.73291,39.350056],[110.722214,39.33287],[110.721077,39.306458],[110.714409,39.285755],[110.689278,39.266861],[110.673897,39.272133],[110.643898,39.271786],[110.615333,39.248753],[110.608574,39.251778],[110.591393,39.284122],[110.56427,39.307964],[110.566338,39.337761],[110.547546,39.361919],[110.516251,39.383514],[110.505432,39.382446],[110.505119,39.369801],[110.501663,39.368206],[110.495422,39.365658],[110.448204,39.375702],[110.413849,39.361324],[110.407181,39.357651],[110.405014,39.349285],[110.416443,39.345478],[110.421608,39.336365],[110.391693,39.316601],[110.381416,39.315021],[110.366745,39.329403],[110.324913,39.353371],[110.294205,39.380672],[110.252541,39.404751],[110.268699,39.417316],[110.267799,39.424496],[110.231003,39.423149],[110.224266,39.433922],[110.209908,39.441551],[110.200485,39.433922],[110.138557,39.455013],[110.130028,39.451874],[110.114357,39.436546],[110.125572,39.40221],[110.12899,39.395165],[110.166107,39.37463],[110.163078,39.365212],[110.17469,39.361252],[110.211288,39.283726],[110.194817,39.281216],[110.065101,39.228367],[109.989532,39.208241],[109.956497,39.20911],[109.9365,39.236061],[109.899978,39.26997],[109.877373,39.263885],[109.859985,39.245625],[109.867424,39.235783],[109.904327,39.222153],[109.92614,39.203583],[109.956451,39.188427],[109.929932,39.169487],[109.905304,39.167591],[109.893944,39.148651],[109.916672,39.101299],[109.876892,39.101299],[109.875,39.114555],[109.859848,39.122131],[109.847817,39.122166],[109.779129,39.06826],[109.761353,39.059627],[109.719139,39.0187],[109.698265,39.01696],[109.686455,38.988441],[109.66748,38.998264],[109.655472,38.981319],[109.679481,38.965786],[109.674144,38.942299],[109.673607,38.931499],[109.662674,38.920719],[109.618759,38.847881],[109.604042,38.851601],[109.552063,38.807209],[109.539688,38.804111],[109.50721,38.832352],[109.446129,38.786125],[109.394135,38.722576],[109.334442,38.69754],[109.320961,38.666729],[109.326736,38.655174],[109.357544,38.628216],[109.349846,38.618588],[109.322884,38.597404],[109.313255,38.595478],[109.278595,38.62244],[109.267037,38.618588],[109.222748,38.576221],[109.16671,38.513123],[109.143364,38.505512],[109.117477,38.469475],[109.043655,38.429867],[109.053528,38.415169],[109.057587,38.397404],[109.025101,38.365936],[109.00277,38.359844],[108.983993,38.307568],[108.96978,38.293861],[108.965866,38.283245],[108.963531,38.267967],[108.968262,38.249199],[108.939575,38.212471],[108.938164,38.19482],[108.938164,38.177876],[108.949463,38.163048],[109.042352,38.105775],[109.060303,38.093861],[109.040985,38.054253],[109.062492,38.026314],[109.044868,38.02145],[109.036774,38.00547],[109.020805,37.990395],[109.01194,37.970657],[108.977791,37.964004],[108.966705,37.929417],[108.941872,37.922764],[108.926796,37.922321],[108.913048,37.941834],[108.911263,37.958824],[108.893677,37.969498],[108.86982,38.028519],[108.830261,38.049866],[108.782539,38.050495],[108.812813,38.006344],[108.815727,37.978653],[108.789497,37.939308],[108.785126,37.873733],[108.794228,37.787754],[108.776382,37.753147],[108.787377,37.700088],[108.781616,37.691086],[108.759109,37.677475],[108.741829,37.685852],[108.711464,37.682709],[108.695694,37.667217],[108.658585,37.661243],[108.615654,37.648155],[108.535726,37.687808],[108.523583,37.690433],[108.481789,37.678905],[108.421608,37.649673],[108.394791,37.64431],[108.348969,37.642849],[108.327522,37.631634],[108.30962,37.634064],[108.283272,37.647274],[108.265617,37.664333],[108.252495,37.666649],[108.179726,37.638123],[108.147858,37.617046],[108.131516,37.618832],[108.079124,37.650112],[108.052437,37.649437],[108.014412,37.665905],[108.009186,37.676296],[108.011925,37.69915],[108.008446,37.723938],[107.983505,37.752426],[107.973831,37.784874],[107.966171,37.791878],[107.875351,37.813026],[107.811615,37.834534],[107.789307,37.837624],[107.768951,37.83202],[107.752457,37.833359],[107.706093,37.861977],[107.68438,37.885712],[107.675743,37.884418],[107.644386,37.864403],[107.555771,37.89212],[107.503845,37.92754],[107.488022,37.943363],[107.45221,37.940865],[107.443047,37.932537],[107.415566,37.938366],[107.405571,37.947529],[107.434715,37.995831],[107.356987,38.045242],[107.328628,38.090591],[107.308716,38.097309],[107.25856,38.098137],[107.227615,38.1138],[107.186196,38.147598],[107.167297,38.157757],[107.136253,38.158016],[107.107147,38.136044],[107.07418,38.141754],[107.037643,38.125568],[107.004165,38.121376],[106.820021,38.163304],[106.809975,38.157936],[106.805633,38.165173],[106.750313,38.185173],[106.717438,38.209148],[106.658226,38.230385],[106.602463,38.244797],[106.557556,38.262909],[106.51168,38.29636],[106.484649,38.30439],[106.47827,38.319362],[106.595444,38.390243],[106.644753,38.476097],[106.657091,38.601524],[106.699165,38.713413],[106.749824,38.748901],[106.799484,38.817581],[106.823822,38.837859],[106.856545,38.871265],[106.911553,38.911556],[106.964356,38.957741],[106.97184,39.025147],[106.965347,39.051247],[106.95977,39.053032],[106.931168,39.077278],[106.860678,39.089463],[106.842438,39.092735],[106.839783,39.108154],[106.852982,39.139214],[106.84153,39.146515],[106.831657,39.18116],[106.787308,39.235065],[106.788475,39.252064],[106.802536,39.278961],[106.796181,39.300381],[106.801498,39.318893],[106.788017,39.336441],[106.788727,39.358307],[106.777733,39.369984],[106.767525,39.375523],[106.754013,39.376007],[106.745617,39.384422],[106.731361,39.383606],[106.726738,39.377777],[106.668312,39.353622],[106.636742,39.356708],[106.625076,39.364944],[106.596931,39.373524],[106.523857,39.298542],[106.502877,39.270111],[106.428093,39.285671],[106.276062,39.274345],[106.269539,39.26268],[106.283272,39.216351],[106.273659,39.207085],[106.274002,39.200909],[106.275375,39.192329],[106.284988,39.185806],[106.289223,39.161839],[106.280571,39.145527],[106.246559,39.130791],[106.185097,39.143482],[106.166245,39.162441],[106.152573,39.159286],[106.141441,39.152306],[106.123568,39.129178],[106.108124,39.099903],[106.091865,39.083813],[106.087633,39.066863],[106.08313,39.040398],[106.084999,39.026222],[106.093025,39.018196],[106.075531,38.980026],[106.069161,38.972263],[106.051704,38.963471],[106.032722,38.961746],[106.019295,38.954452],[106.004135,38.935165],[105.96463,38.90456],[105.968277,38.890442],[105.985458,38.869392],[105.980873,38.855709],[105.940361,38.822998],[105.927849,38.804237],[105.915344,38.796959],[105.904396,38.78215],[105.897362,38.736927],[105.883951,38.713416],[105.882507,38.696049],[105.871529,38.671131],[105.854675,38.652454],[105.846428,38.631298],[105.849053,38.61462],[105.867294,38.594997],[105.853355,38.582382],[105.848946,38.571678],[105.855125,38.525726],[105.83563,38.48392],[105.830368,38.46936],[105.836128,38.44268],[105.822487,38.425018],[105.828102,38.390068],[105.826523,38.347763],[105.857872,38.298489],[105.860222,38.281113],[105.854952,38.263601],[105.840744,38.242138],[105.792984,38.216698],[105.778938,38.202232],[105.771065,38.186356],[105.76368,38.13398],[105.7677,38.107246],[105.778782,38.080935],[105.835793,38.007515],[105.835533,38.001305],[105.819138,37.976707],[105.795158,37.956264],[105.797684,37.937839],[105.790619,37.909321],[105.798691,37.891907],[105.800964,37.860611],[105.767906,37.819221],[105.76664,37.793983],[105.727524,37.794487],[105.659691,37.767963],[105.642639,37.778759],[105.618507,37.778259],[105.611015,37.753456],[105.611557,37.718895],[105.59662,37.707008],[105.569023,37.70068],[105.463432,37.702305],[105.444819,37.699181],[105.357254,37.71315],[105.260399,37.684826],[105.232025,37.671188],[105.200256,37.669743],[105.168961,37.662682],[105.020172,37.578518],[104.918289,37.570831],[104.899544,37.565578],[104.862694,37.565613],[104.828346,37.553448],[104.800667,37.537857],[104.609215,37.520508],[104.428863,37.513886],[104.426323,37.50956],[104.415321,37.510349],[104.403335,37.463284],[104.367691,37.460461],[104.352905,37.448444],[104.336563,37.442955],[104.318397,37.447113],[104.299271,37.440502],[104.289688,37.432178],[104.235367,37.410503],[104.180878,37.4062],[104.076187,37.471004],[103.847764,37.63782],[103.671044,37.784279],[103.398926,37.861134],[103.386659,37.916044],[103.354614,38.026272],[103.356689,38.055355],[103.367669,38.088991],[103.549507,38.158318],[103.521202,38.217999],[103.503921,38.281944],[103.480614,38.334072],[103.460335,38.360371],[103.411064,38.401695],[103.412323,38.407509],[103.559532,38.481186],[103.769951,38.596901],[103.876305,38.645123],[104.031906,38.891159],[104.174209,38.941463],[104.205711,39.092949],[104.052536,39.29747],[104.066833,39.349144],[104.087021,39.401318],[104.086376,39.418812],[103.9431,39.457893],[103.847931,39.4599],[103.342415,39.32822],[103.259499,39.264938],[103.010201,39.097759],[102.800865,39.14006],[102.602432,39.172009],[102.454231,39.254185],[102.35115,39.230392],[102.282021,39.190975],[101.82872,39.09206],[102.070866,38.890393],[101.937447,38.811375],[101.854851,38.716969],[101.773514,38.658054],[101.741669,38.67664],[101.718674,38.676739],[101.669579,38.68911],[101.648262,38.68465],[101.634323,38.668175],[101.603412,38.648042],[101.557991,38.712177],[101.501808,38.728619],[101.416687,38.76202],[101.386841,38.770565],[101.326767,38.77557],[101.307228,38.785656],[101.303879,38.800201],[101.333175,38.807587],[101.340721,38.823822],[101.332153,38.845951],[101.277603,38.848068],[101.236442,38.85762],[101.233353,38.905563],[101.195503,38.946262],[101.226814,39.020382],[101.127686,38.976509],[100.961761,38.94294],[100.969025,38.965786],[100.964379,38.999558],[100.958046,39.004921],[100.900291,39.029297],[100.880669,38.994938],[100.844963,39.016654],[100.82898,39.026833],[100.826981,39.072052],[100.866707,39.108871],[100.83844,39.205879],[100.829971,39.403286],[100.708305,39.403595],[100.661491,39.391861],[100.61203,39.386017],[100.529533,39.399002],[100.496677,39.399449],[100.498009,39.479485],[100.441719,39.484356],[100.323837,39.507473],[100.298302,39.571018],[100.311051,39.607262],[100.24514,39.683182],[100.1142,39.704234],[100.035164,39.754623],[99.964813,39.766117],[99.903977,39.786587],[99.81382,39.86377],[99.657806,39.887646],[99.452225,39.873878],[99.4416,39.883775],[99.445198,39.892147],[99.454483,39.895378],[99.55143,39.901875],[99.693916,39.959522],[99.733193,39.984955],[99.749924,40.00518],[99.840294,40.011764],[99.872162,40.024433],[99.926567,40.062439],[99.9552,40.150406],[99.988495,40.186565],[100.167947,40.276595],[100.167971,40.419805],[100.16803,40.540228],[100.241018,40.617629],[100.235713,40.715719],[100.106223,40.874144],[100.055372,40.906645],[99.677551,40.932785],[99.671634,40.931799],[99.564569,40.845746],[99.173246,40.857061],[99.171619,40.74611],[99.124078,40.713959],[99.099586,40.674286],[99.039299,40.691738],[98.982971,40.780914],[98.789063,40.703621],[98.805397,40.657219],[98.800865,40.605248],[98.713783,40.659855],[98.687851,40.689919],[98.666893,40.771023],[98.568519,40.745068],[98.624851,40.675954],[98.342468,40.566399],[98.330874,40.917093],[98.327806,40.918506],[98.141731,40.998966],[97.971359,41.095436],[97.627388,41.438591],[97.613335,41.475281],[97.845146,41.654228],[97.171951,42.793419],[97.181304,42.79232],[97.22628,42.787037],[97.239612,42.785446],[97.281944,42.780396],[97.313338,42.775546],[97.337509,42.771812],[97.375153,42.767085],[97.383185,42.766077],[97.390283,42.765114],[97.390442,42.765093],[97.395656,42.764384],[97.414003,42.761889],[97.4487,42.75695],[97.483208,42.751762],[97.50174,42.749481],[97.557854,42.741318],[97.614059,42.734013],[97.669579,42.726219],[97.682434,42.72477],[97.723137,42.718456],[97.779472,42.711571],[97.826088,42.705162],[97.826517,42.705103],[97.831844,42.704357],[97.87336,42.697826],[97.886841,42.695595],[97.93869,42.688812],[97.987503,42.682003],[98.03627,42.674156],[98.081886,42.66761],[98.095596,42.666382],[98.115791,42.662563],[98.144836,42.658989],[98.194679,42.651615],[98.204819,42.651737],[98.218765,42.651272],[98.270852,42.649684],[98.276974,42.649419],[98.29808,42.647167],[98.344719,42.645088],[98.350105,42.645321],[98.395004,42.642525],[98.44381,42.640434],[98.481941,42.639282],[98.510475,42.637691],[98.546066,42.636696],[98.556458,42.634949],[98.600449,42.631912],[98.613373,42.630955],[98.654343,42.629066],[98.688156,42.626431],[98.710976,42.623959],[98.767838,42.61961],[98.823021,42.616283],[98.841955,42.615026],[98.880213,42.612118],[98.880881,42.612067],[98.881592,42.612003],[98.936394,42.606346],[98.96167,42.605331],[99.055412,42.598766],[99.087423,42.596647],[99.103745,42.595566],[99.118872,42.594593],[99.165695,42.591583],[99.222366,42.587372],[99.228734,42.586643],[99.23999,42.585354],[99.245583,42.584713],[99.264786,42.583908],[99.285559,42.582067],[99.295433,42.581192],[99.329483,42.578217],[99.367569,42.576118],[99.408424,42.572842],[99.432579,42.571285],[99.453308,42.569523],[99.481033,42.567833],[99.487281,42.567519],[99.503024,42.56634],[99.503179,42.566328],[99.503179,42.566328],[99.503186,42.566327],[99.504396,42.566544],[99.506012,42.566444],[99.510895,42.566765],[99.530777,42.569576],[99.559372,42.575058],[99.597908,42.581589],[99.607559,42.58408],[99.617027,42.585888],[99.634987,42.589096],[99.648979,42.591053],[99.657928,42.593212],[99.679909,42.59655],[99.693916,42.598499],[99.725861,42.604015],[99.761726,42.611511],[99.849113,42.626595],[99.872543,42.631428],[99.899086,42.634861],[99.927063,42.639824],[99.940048,42.642086],[99.967567,42.646282],[99.979637,42.647022],[100.00238,42.646981],[100.010523,42.646647],[100.010534,42.646647],[100.026164,42.646011],[100.05,42.645041],[100.05008,42.645032],[100.051413,42.644978],[100.063118,42.644276],[100.093491,42.643185],[100.098379,42.643039],[100.133124,42.641594],[100.134376,42.641541],[100.147408,42.640621],[100.165993,42.639446],[100.187683,42.638451],[100.212181,42.638103],[100.236488,42.636658],[100.243462,42.636044],[100.250908,42.636166],[100.259247,42.635437],[100.270889,42.634644],[100.270554,42.641338],[100.277336,42.64674],[100.28363,42.652412],[100.287498,42.655216],[100.292526,42.65984],[100.298607,42.666168],[100.304962,42.671341],[100.311035,42.677437],[100.315468,42.68058],[100.322663,42.687291],[100.323685,42.688244],[100.333282,42.688133],[100.347435,42.687775],[100.361588,42.687412],[100.398849,42.686611],[100.419937,42.685585],[100.438225,42.684601],[100.456223,42.684307],[100.502449,42.683308],[100.52076,42.682995],[100.533966,42.682266],[100.55925,42.681419],[100.575043,42.681374],[100.608521,42.679867],[100.630844,42.679008],[100.632108,42.678928],[100.650764,42.677746],[100.692741,42.675789],[100.705246,42.675812],[100.724556,42.675438],[100.747734,42.675152],[100.789669,42.674277],[100.793327,42.674201],[100.824913,42.673542],[100.82715,42.673165],[100.844335,42.670273],[100.849091,42.669472],[100.861046,42.669689],[100.875414,42.667061],[100.902733,42.662064],[100.926826,42.657265],[100.939148,42.654716],[100.950851,42.652412],[100.982552,42.645561],[100.984644,42.645099],[101.003616,42.64091],[101.003975,42.640831],[101.030251,42.635609],[101.053632,42.631123],[101.058886,42.630115],[101.101677,42.621906],[101.1306,42.616222],[101.152763,42.612057],[101.179832,42.606628],[101.237648,42.595211],[101.276062,42.587204],[101.289268,42.584373],[101.301575,42.580956],[101.342659,42.572792],[101.353325,42.570385],[101.368034,42.567307],[101.406311,42.559814],[101.41571,42.557377],[101.424576,42.555676],[101.432471,42.553912],[101.460083,42.547741],[101.500633,42.539143],[101.511772,42.537102],[101.555847,42.528168],[101.563214,42.52499],[101.567978,42.522934],[101.579636,42.523727],[101.593254,42.522884],[101.616699,42.520889],[101.627182,42.519924],[101.684586,42.514626],[101.691902,42.513996],[101.714874,42.511372],[101.732927,42.510125],[101.734554,42.510013],[101.741341,42.509544],[101.747117,42.509158],[101.747117,42.509158],[101.750412,42.508938],[101.757477,42.508301],[101.768059,42.507713],[101.780182,42.506035],[101.789253,42.505424],[101.790751,42.505015],[101.794364,42.504028],[101.801552,42.502064],[101.805422,42.498936],[101.806305,42.498222],[101.816856,42.489075],[101.825905,42.4799],[101.831062,42.473263],[101.841103,42.464031],[101.850838,42.455036],[101.858192,42.447716],[101.867897,42.438267],[101.875237,42.430714],[101.884041,42.421745],[101.89048,42.414909],[101.898361,42.406193],[101.90789,42.397209],[101.914665,42.389706],[101.92292,42.381676],[101.928151,42.375382],[101.928238,42.375278],[101.928416,42.375115],[101.936783,42.367458],[101.943848,42.361057],[101.950279,42.354218],[101.954811,42.349537],[101.961006,42.342545],[101.966148,42.337402],[101.972321,42.331154],[101.979912,42.324917],[101.985153,42.319038],[101.992093,42.310795],[102,42.301403],[102.068161,42.230381],[102.073738,42.221767],[102.0914,42.221733],[102.446739,42.1422],[102.530834,42.15902],[102.540041,42.160573],[102.619347,42.152924],[102.635033,42.15256],[102.643539,42.152363],[102.678058,42.15171],[102.7099,42.151108],[102.71131,42.150541],[102.925293,42.064475],[102.999229,42.034737],[103.019524,42.026329],[103.204948,41.961029],[103.379486,41.894198],[103.389175,41.890488],[103.413243,41.881281],[103.41555,41.880398],[103.434344,41.877864],[103.44791,41.876036],[103.451714,41.875523],[103.7425,41.823925],[103.835381,41.805172],[103.854294,41.799141],[103.866196,41.800957],[104.051247,41.803925],[104.076569,41.802975],[104.092575,41.806602],[104.116295,41.810596],[104.132004,41.812836],[104.189514,41.822567],[104.248909,41.830544],[104.293175,41.836924],[104.305573,41.838711],[104.362198,41.849575],[104.415367,41.858555],[104.472023,41.86644],[104.527061,41.873165],[104.527306,41.830994],[104.522774,41.743622],[104.521187,41.660183],[104.63401,41.650726],[104.685669,41.643585],[104.800156,41.650417],[104.904488,41.654392],[104.919655,41.652527],[104.962097,41.621601],[105.005875,41.581402],[105.207352,41.736053],[105.226723,41.74929],[105.229717,41.74923],[105.229842,41.749228],[105.287376,41.748081],[105.317345,41.76128],[105.33577,41.771145],[105.360931,41.781166],[105.380653,41.795231],[105.429573,41.816181],[105.480118,41.838741],[105.585251,41.886772],[105.62973,41.905346],[105.671761,41.923122],[105.714775,41.938488],[105.737183,41.947418],[105.883194,41.991302],[105.903397,41.998219],[106.008499,42.030228],[106.057152,42.047775],[106.07811,42.054661],[106.339928,42.147614],[106.367462,42.159271],[106.512848,42.207939],[106.578232,42.22971],[106.608322,42.240108],[106.780853,42.289658],[106.993805,42.311447],[107.023407,42.314259],[107.045799,42.317284],[107.265295,42.362051],[107.266273,42.362251],[107.270142,42.371197],[107.287931,42.405124],[107.288231,42.405697],[107.296802,42.409907],[107.298576,42.410778],[107.313428,42.414815],[107.325209,42.418016],[107.33799,42.42149],[107.390427,42.437492],[107.460503,42.456879],[107.488281,42.455399],[107.496001,42.454988],[107.496162,42.454979],[107.532079,42.433516],[107.56916,42.411358],[107.594608,42.41164],[107.594608,42.41164],[107.638342,42.412125],[107.730896,42.413151],[107.777466,42.410709],[107.799816,42.409935],[107.826721,42.409004],[107.859259,42.406678],[107.876251,42.405464],[107.921204,42.402946],[107.933945,42.402046],[107.956841,42.411064],[107.981361,42.411354],[108,42.421616],[108.011497,42.427399],[108.016724,42.431339],[108.029068,42.431973],[108.083557,42.434258],[108.102516,42.437519],[108.13488,42.442974],[108.182865,42.451425],[108.188489,42.452234],[108.18849,42.452234],[108.190531,42.452635],[108.232628,42.458477],[108.242821,42.458035],[108.253716,42.455952],[108.253738,42.455921],[108.292885,42.436516],[108.351059,42.436192],[108.409012,42.439175],[108.465874,42.441669],[108.527573,42.4412],[108.582794,42.432045],[108.639915,42.421497],[108.685822,42.413551],[108.699501,42.411579],[108.711777,42.412674],[108.753319,42.412834],[108.79335,42.413338],[108.802612,42.409466],[108.824921,42.40435],[108.84021,42.393986],[108.892654,42.413258],[108.945061,42.433758],[108.95813,42.439109],[108.977669,42.447109],[108.993729,42.451191],[108.998381,42.449575],[109.004275,42.447527],[109.006973,42.44659],[109.019951,42.456612],[109.03698,42.455051],[109.091995,42.450481],[109.109253,42.448865],[109.149307,42.445114],[109.208832,42.440201],[109.256432,42.436581],[109.268379,42.434841],[109.285637,42.433876],[109.29953,42.438038],[109.314949,42.439945],[109.329575,42.440781],[109.377014,42.445675],[109.38052,42.446165],[109.388222,42.447243],[109.398851,42.448328],[109.427338,42.451237],[109.444374,42.452976],[109.480075,42.45662],[109.480705,42.456684],[109.485448,42.459728],[109.49321,42.464709],[109.497125,42.467221],[109.498878,42.468346],[109.510719,42.469341],[109.534481,42.470395],[109.538345,42.470566],[109.550518,42.478741],[109.55584,42.482315],[109.569603,42.491137],[109.581058,42.49848],[109.58383,42.500257],[109.592552,42.505848],[109.636215,42.533237],[109.661725,42.547834],[109.678017,42.557156],[109.693186,42.563312],[109.695914,42.564418],[109.727417,42.577202],[109.777588,42.593483],[109.827782,42.609741],[109.876839,42.626785],[109.900299,42.634022],[109.927422,42.635067],[109.931809,42.63523],[109.985634,42.63723],[110.043243,42.640182],[110.089584,42.642029],[110.097625,42.641129],[110.102097,42.640629],[110.109917,42.647923],[110.12074,42.659452],[110.122193,42.661],[110.13311,42.67263],[110.180092,42.688244],[110.230453,42.704739],[110.282021,42.719982],[110.331192,42.735958],[110.333572,42.736454],[110.341949,42.739956],[110.353255,42.745111],[110.379047,42.756871],[110.382133,42.758278],[110.386056,42.760241],[110.389938,42.762184],[110.397505,42.765347],[110.430756,42.779243],[110.434301,42.786359],[110.436325,42.790421],[110.451127,42.815028],[110.455132,42.821686],[110.463135,42.836876],[110.478313,42.845909],[110.492096,42.854111],[110.531649,42.879251],[110.536057,42.882053],[110.548141,42.88886],[110.583504,42.908779],[110.593731,42.914976],[110.594261,42.915297],[110.625359,42.934139],[110.637587,42.952022],[110.648766,42.968372],[110.655121,42.977272],[110.662375,42.988762],[110.673233,43.005962],[110.678162,43.01231],[110.682408,43.018518],[110.683075,43.019493],[110.681805,43.028319],[110.680916,43.0345],[110.681393,43.035029],[110.695801,43.051037],[110.704685,43.060498],[110.730057,43.087517],[110.747264,43.092527],[110.763412,43.097229],[110.778801,43.111946],[110.786234,43.119384],[110.786234,43.119384],[110.813728,43.1469],[110.838331,43.168789],[110.852173,43.181103],[110.871039,43.198697],[110.888069,43.214577],[110.925438,43.249565],[110.963463,43.283691],[110.989426,43.306438],[111.000404,43.315632],[111.013672,43.327869],[111.034096,43.337181],[111.041672,43.341156],[111.049858,43.344276],[111.057396,43.349972],[111.062569,43.35564],[111.089554,43.362873],[111.13533,43.375065],[111.141283,43.377095],[111.143829,43.377964],[111.15844,43.384602],[111.176544,43.39386],[111.20298,43.400627],[111.259384,43.415474],[111.289383,43.42226],[111.309105,43.426132],[111.346779,43.433846],[111.347685,43.434626],[111.348502,43.43533],[111.358414,43.443867],[111.390355,43.468594],[111.392799,43.470486],[111.398111,43.472765],[111.405121,43.475773],[111.439796,43.488163],[111.449196,43.492126],[111.459267,43.49136],[111.478471,43.489719],[111.504883,43.487461],[111.54805,43.488693],[111.557518,43.488342],[111.567497,43.493595],[111.599167,43.51194],[111.635783,43.540848],[111.636909,43.541737],[111.639915,43.544365],[111.67318,43.573448],[111.711845,43.606457],[111.748802,43.637291],[111.786957,43.669838],[111.795615,43.669957],[111.842728,43.670605],[111.863328,43.671335],[111.881767,43.671989],[111.884537,43.672089],[111.894121,43.676893],[111.896347,43.678009],[111.910469,43.683552],[111.915685,43.684914],[111.927129,43.687901],[111.929482,43.688515],[111.943703,43.69117],[111.948341,43.702824],[111.959366,43.7313],[111.963387,43.746395],[111.961044,43.775455],[111.959651,43.799252],[111.959526,43.80138],[111.959346,43.801915],[111.959235,43.802242],[111.958524,43.804352],[111.957848,43.806356],[111.952805,43.821312],[111.923004,43.86013],[111.901352,43.888268],[111.876953,43.921886],[111.863197,43.938465],[111.844536,43.95174],[111.815094,43.974056],[111.807999,43.978882],[111.801353,43.983597],[111.782379,44],[111.774574,44.004765],[111.7659,44.008736],[111.754494,44.010723],[111.740517,44.013645],[111.724297,44.020782],[111.694931,44.032196],[111.675064,44.045391],[111.655785,44.059448],[111.63942,44.076962],[111.602112,44.112801],[111.595901,44.119858],[111.591965,44.131668],[111.588608,44.13604],[111.577698,44.142719],[111.571022,44.148758],[111.558357,44.162357],[111.55201,44.169628],[111.542908,44.186905],[111.534401,44.204971],[111.528625,44.229015],[111.526573,44.237209],[111.525688,44.248196],[111.526909,44.260406],[111.518898,44.274532],[111.499435,44.292435],[111.482887,44.300949],[111.475883,44.30341],[111.421112,44.317535],[111.419167,44.325691],[111.408432,44.355274],[111.419746,44.392376],[111.433662,44.419178],[111.441795,44.434311],[111.447029,44.443821],[111.464516,44.474094],[111.470894,44.487057],[111.507233,44.505871],[111.515358,44.523579],[111.523361,44.548595],[111.535049,44.555325],[111.553787,44.564335],[111.562645,44.57473],[111.56131,44.582893],[111.556427,44.624577],[111.554306,44.634453],[111.553352,44.645435],[111.561218,44.664818],[111.578262,44.704266],[111.59404,44.734604],[111.599693,44.737694],[111.599113,44.744453],[111.604919,44.755753],[111.617393,44.776897],[111.642822,44.807705],[111.648224,44.815838],[111.670113,44.843071],[111.68483,44.858562],[111.698944,44.881008],[111.722389,44.920181],[111.726135,44.928722],[111.739548,44.944046],[111.751282,44.959202],[111.756973,44.967659],[111.768105,44.97543],[111.792694,44.990601],[111.839348,45.019081],[111.882469,45.043861],[111.89621,45.050659],[111.927238,45.062771],[111.940628,45.06723],[111.953735,45.072887],[111.954066,45.072815],[111.955104,45.073478],[111.968948,45.079453],[111.979724,45.083405],[111.995232,45.089092],[112.04847,45.092239],[112.057762,45.093412],[112.063454,45.094131],[112.083786,45.083179],[112.102339,45.073183],[112.10601,45.071205],[112.156158,45.069901],[112.165401,45.069441],[112.17012,45.069206],[112.193815,45.068568],[112.232155,45.067535],[112.284025,45.066109],[112.294189,45.06583],[112.356216,45.063725],[112.388779,45.06266],[112.408173,45.071133],[112.415239,45.072064],[112.421059,45.07283],[112.429853,45.070062],[112.431152,45.069653],[112.450646,45.055856],[112.465286,45.045494],[112.475688,45.038735],[112.502487,45.021324],[112.51075,45.016193],[112.533203,44.999523],[112.547646,44.982304],[112.554863,44.974606],[112.579079,44.94529],[112.584494,44.938829],[112.592674,44.92907],[112.624405,44.91338],[112.651601,44.901347],[112.675888,44.890602],[112.704704,44.877731],[112.732491,44.868889],[112.791649,44.852634],[112.832275,44.843002],[112.843277,44.839081],[112.845441,44.839097],[112.845714,44.83893],[112.84605,44.838772],[112.84605,44.838772],[112.846273,44.838768],[112.846442,44.838765],[112.864137,44.83923],[112.900223,44.839489],[112.930595,44.83865],[112.956299,44.83342],[112.989864,44.827488],[113,44.825433],[113.000672,44.825296],[113.002642,44.82523],[113.003899,44.825008],[113.013306,44.824677],[113.030167,44.820782],[113.060089,44.812084],[113.107292,44.797928],[113.121231,44.795177],[113.164345,44.792484],[113.209091,44.791119],[113.220398,44.790318],[113.238396,44.789471],[113.276947,44.787388],[113.332985,44.784431],[113.387466,44.781464],[113.399292,44.781006],[113.443489,44.778458],[113.458078,44.777788],[113.458078,44.777788],[113.493365,44.775974],[113.496422,44.775814],[113.497487,44.775432],[113.501317,44.774058],[113.518402,44.767929],[113.527358,44.76184],[113.533142,44.757908],[113.537697,44.757402],[113.551102,44.755913],[113.604919,44.74662],[113.62381,44.743958],[113.653976,44.7575],[113.704704,44.786476],[113.747009,44.816437],[113.755135,44.8223],[113.770027,44.832542],[113.782562,44.841694],[113.791458,44.847824],[113.819054,44.855782],[113.840637,44.85899],[113.854607,44.861759],[113.857239,44.86924],[113.870331,44.873299],[113.877655,44.877975],[113.877869,44.887131],[113.882645,44.892937],[113.895668,44.898643],[113.896355,44.90596],[113.896782,44.911736],[113.900146,44.913609],[113.915611,44.913422],[113.941414,44.914204],[113.967911,44.921291],[113.988647,44.920677],[114,44.925842],[114.044548,44.929146],[114.057747,44.929317],[114.084045,44.94389],[114.109276,44.954998],[114.139435,44.984428],[114.150909,44.992596],[114.166573,45.027084],[114.170937,45.034309],[114.183678,45.034821],[114.306297,45.10553],[114.326195,45.114941],[114.340004,45.1175],[114.351646,45.129116],[114.385574,45.162243],[114.402267,45.177589],[114.427338,45.19384],[114.452477,45.211472],[114.466255,45.22686],[114.494743,45.262825],[114.512611,45.281956],[114.522621,45.30122],[114.532776,45.324299],[114.53788,45.343647],[114.544289,45.38588],[114.59388,45.402012],[114.648514,45.413864],[114.70224,45.427097],[114.738091,45.436481],[114.863892,45.402077],[114.91391,45.384392],[114.928787,45.381123],[114.957909,45.376534],[114.967216,45.375298],[114.976669,45.377525],[115.007881,45.381721],[115.016754,45.381878],[115.072853,45.387348],[115.096599,45.389543],[115.129555,45.39259],[115.160675,45.394314],[115.166169,45.394191],[115.170517,45.394093],[115.187027,45.394062],[115.244102,45.392387],[115.301208,45.391384],[115.357338,45.390373],[115.412094,45.40152],[115.46698,45.414726],[115.523338,45.42717],[115.579544,45.43856],[115.633926,45.448624],[115.692673,45.457745],[115.73278,45.486855],[115.774368,45.515213],[115.816017,45.543903],[115.857132,45.571209],[115.894455,45.600689],[115.929901,45.631256],[115.989014,45.648582],[116.019699,45.659157],[116.028351,45.683205],[116.04142,45.686283],[116.085899,45.684589],[116.108253,45.677654],[116.118774,45.678841],[116.131523,45.685272],[116.167313,45.686646],[116.18605,45.701286],[116.210533,45.72049],[116.216148,45.745483],[116.254219,45.774139],[116.279976,45.773315],[116.277809,45.7813],[116.274162,45.814243],[116.270996,45.82951],[116.281929,45.837147],[116.274986,45.841629],[116.267685,45.847324],[116.258026,45.862019],[116.236153,45.874367],[116.237663,45.889946],[116.243584,45.91407],[116.248978,45.925613],[116.264801,45.964996],[116.406952,46.132175],[116.432564,46.135845],[116.442612,46.146236],[116.529366,46.230991],[116.566559,46.25745],[116.578537,46.290817],[116.599324,46.302773],[116.602295,46.304482],[116.620785,46.309454],[116.643265,46.315498],[116.659932,46.321294],[116.666565,46.323601],[116.674698,46.323662],[116.691903,46.323788],[116.694572,46.323807],[116.695281,46.323898],[116.698332,46.324289],[116.707695,46.325489],[116.715766,46.325649],[116.724121,46.325814],[116.738556,46.326099],[116.751671,46.328171],[116.752628,46.32851],[116.757362,46.330189],[116.760599,46.332124],[116.764732,46.334595],[116.76696,46.338966],[116.770717,46.344302],[116.772003,46.34613],[116.779961,46.349747],[116.788002,46.350195],[116.795967,46.350639],[116.806213,46.354271],[116.80628,46.354409],[116.810669,46.363407],[116.812378,46.366368],[116.81904,46.377905],[116.819618,46.378906],[116.827583,46.382519],[116.839615,46.381405],[116.857414,46.376759],[116.870033,46.374058],[116.89695,46.371834],[117.014885,46.363308],[117.074432,46.356426],[117.089882,46.355297],[117.132187,46.357822],[117.240257,46.365257],[117.252274,46.364098],[117.35582,46.359928],[117.364403,46.358353],[117.367249,46.365486],[117.376053,46.393215],[117.367981,46.414593],[117.384483,46.461342],[117.39077,46.470852],[117.405945,46.489109],[117.440002,46.526337],[117.412369,46.580181],[117.430748,46.583363],[117.449127,46.584957],[117.471519,46.594074],[117.488182,46.598827],[117.497765,46.596165],[117.508049,46.595459],[117.532951,46.597923],[117.55024,46.598423],[117.559425,46.595249],[117.573784,46.591675],[117.588745,46.601963],[117.603676,46.598782],[117.61573,46.59441],[117.622849,46.59013],[117.632347,46.577362],[117.634048,46.566666],[117.633926,46.55666],[117.642616,46.549229],[117.666092,46.530979],[117.674103,46.525421],[117.696442,46.515087],[117.711937,46.51506],[117.729729,46.517399],[117.740639,46.520149],[117.753868,46.526455],[117.76252,46.535942],[117.779152,46.533524],[117.788338,46.533501],[117.806099,46.529095],[117.821602,46.530636],[117.833092,46.532581],[117.844597,46.536903],[117.858421,46.544384],[117.863617,46.548328],[117.859077,46.55666],[117.85569,46.56459],[117.861496,46.574078],[117.869553,46.576427],[117.883354,46.578758],[117.891457,46.586651],[117.895538,46.595348],[117.907402,46.606396],[117.917793,46.611504],[117.933907,46.614216],[117.946556,46.614563],[117.968956,46.612885],[117.975281,46.613255],[117.980637,46.619431],[117.985779,46.629845],[118.039246,46.629597],[118.049614,46.631523],[118.0606,46.637409],[118.069305,46.64489],[118.078011,46.651581],[118.094215,46.660603],[118.116837,46.676323],[118.143936,46.68092],[118.161232,46.680035],[118.175583,46.680336],[118.185379,46.681068],[118.200554,46.685913],[118.21199,46.691597],[118.231499,46.707706],[118.249397,46.710758],[118.267876,46.714195],[118.281807,46.721622],[118.30912,46.737667],[118.372948,46.730053],[118.386177,46.72876],[118.40284,46.726269],[118.427879,46.709011],[118.439278,46.702576],[118.454231,46.701656],[118.501251,46.69915],[118.566925,46.693893],[118.578964,46.691399],[118.606964,46.70475],[118.61213,46.707858],[118.628848,46.717917],[118.631958,46.719788],[118.64521,46.720047],[118.654343,46.715992],[118.668904,46.697822],[118.670029,46.696419],[118.687828,46.694057],[118.722351,46.693474],[118.727727,46.692112],[118.733795,46.690575],[118.741381,46.689819],[118.754034,46.688558],[118.756195,46.688343],[118.772227,46.686358],[118.780876,46.685287],[118.787067,46.686712],[118.79071,46.68755],[118.79193,46.692094],[118.792618,46.694656],[118.792162,46.696956],[118.791595,46.699818],[118.782043,46.710052],[118.781044,46.715786],[118.785767,46.720486],[118.79171,46.727943],[118.807579,46.740433],[118.82013,46.753147],[118.827682,46.760796],[118.832497,46.765049],[118.83483,46.767109],[118.838303,46.770176],[118.846556,46.769868],[118.85528,46.769542],[118.86779,46.769075],[118.86998,46.768993],[118.879829,46.770855],[118.891983,46.772682],[118.90757,46.773277],[118.912018,46.767281],[118.916084,46.747025],[118.914658,46.740093],[118.905762,46.731747],[118.920616,46.722801],[118.931015,46.723854],[118.944168,46.720516],[118.953026,46.728321],[118.961243,46.733761],[118.974007,46.736759],[118.992607,46.742455],[119.004173,46.743881],[119.008057,46.735989],[119.033638,46.707031],[119.066643,46.67448],[119.075104,46.668816],[119.094177,46.652695],[119.096901,46.647507],[119.097244,46.639977],[119.115677,46.640896],[119.127457,46.649834],[119.13726,46.650482],[119.14492,46.656311],[119.153557,46.656578],[119.164383,46.653248],[119.175308,46.65308],[119.193504,46.646465],[119.211906,46.646183],[119.220657,46.650009],[119.255653,46.647083],[119.256577,46.640331],[119.261047,46.636299],[119.273453,46.628971],[119.283127,46.626041],[119.295502,46.617916],[119.306122,46.609028],[119.318687,46.606842],[119.350677,46.617405],[119.360207,46.610508],[119.366783,46.601288],[119.383263,46.612099],[119.411446,46.628254],[119.424408,46.636745],[119.438751,46.635704],[119.453033,46.633076],[119.468154,46.631063],[119.479539,46.628237],[119.480263,46.628372],[119.484451,46.627365],[119.495506,46.630733],[119.501439,46.632328],[119.501855,46.632406],[119.508426,46.633633],[119.551346,46.632088],[119.559296,46.629562],[119.577286,46.618927],[119.59214,46.616665],[119.602547,46.61805],[119.618202,46.621319],[119.628067,46.623505],[119.639595,46.624077],[119.64994,46.623875],[119.655502,46.619408],[119.666832,46.615227],[119.675323,46.603569],[119.676224,46.59206],[119.670677,46.583057],[119.696404,46.593643],[119.714996,46.598423],[119.719307,46.605072],[119.725845,46.610092],[119.732887,46.613514],[119.743835,46.614086],[119.755363,46.614643],[119.763214,46.615917],[119.770538,46.619881],[119.776703,46.624115],[119.783157,46.632301],[119.786369,46.64016],[119.793633,46.648327],[119.800232,46.654533],[119.806526,46.666683],[119.803993,46.674664],[119.797318,46.679951],[119.821846,46.674686],[119.842369,46.670292],[119.852631,46.668091],[119.896286,46.665966],[119.903663,46.667751],[119.905304,46.668148],[119.905916,46.676242],[119.906245,46.680596],[119.906615,46.685493],[119.906769,46.687534],[119.909652,46.690303],[119.922699,46.702835],[119.928604,46.711227],[119.927094,46.715073],[119.924995,46.720421],[119.921209,46.726366],[119.915067,46.736012],[119.914246,46.737301],[119.913226,46.740639],[119.910082,46.75093],[119.909737,46.75206],[119.910515,46.756748],[119.903472,46.759004],[119.900284,46.760025],[119.899635,46.760414],[119.903732,46.765663],[119.923945,46.783299],[119.926232,46.785294],[119.929878,46.788475],[119.930723,46.790739],[119.932518,46.795551],[119.931709,46.803097],[119.927931,46.810853],[119.923483,46.819987],[119.92275,46.821492],[119.921869,46.8233],[119.921173,46.82473],[119.921261,46.826646],[119.921551,46.832933],[119.921867,46.839771],[119.931412,46.846302],[119.929917,46.846737],[119.922358,46.848937],[119.913742,46.851444],[119.911461,46.864571],[119.913322,46.892269],[119.918201,46.8976],[119.922287,46.902065],[119.920836,46.90234],[119.920559,46.902393],[119.920134,46.902473],[119.919721,46.902552],[119.91098,46.904209],[119.884998,46.909735],[119.867455,46.913467],[119.853081,46.915359],[119.847069,46.942432],[119.862648,46.951725],[119.862892,46.959538],[119.851341,46.960178],[119.838165,46.96323],[119.827614,46.973728],[119.819206,46.979477],[119.813683,46.985538],[119.799324,47.001289],[119.788162,47.011032],[119.782707,47.02541],[119.786415,47.031204],[119.782631,47.036903],[119.784073,47.043217],[119.787986,47.045524],[119.791214,47.047428],[119.799774,47.052959],[119.79833,47.055374],[119.780678,47.0849],[119.762871,47.115776],[119.756821,47.123428],[119.755898,47.128998],[119.751394,47.134552],[119.747078,47.139874],[119.735036,47.153853],[119.73214,47.157215],[119.722242,47.168134],[119.714943,47.176186],[119.713643,47.177976],[119.709419,47.183792],[119.700798,47.188431],[119.683617,47.196461],[119.671547,47.205715],[119.665627,47.212997],[119.659645,47.218948],[119.650665,47.227879],[119.647884,47.23025],[119.644826,47.232858],[119.644515,47.233124],[119.644386,47.233234],[119.643703,47.233815],[119.643055,47.234368],[119.642399,47.234928],[119.638252,47.238464],[119.624222,47.244615],[119.623703,47.244843],[119.623241,47.244902],[119.622286,47.245025],[119.618721,47.245482],[119.617847,47.245594],[119.617682,47.245615],[119.617646,47.24562],[119.614014,47.246086],[119.595612,47.243782],[119.581886,47.24165],[119.57563,47.240971],[119.571732,47.241039],[119.566513,47.241932],[119.560391,47.246577],[119.5597,47.247101],[119.55785,47.248638],[119.554802,47.251171],[119.555499,47.253259],[119.556122,47.255127],[119.557647,47.256524],[119.558599,47.257396],[119.558899,47.257671],[119.557819,47.261429],[119.557804,47.261482],[119.557579,47.262264],[119.559341,47.264751],[119.560555,47.267546],[119.560719,47.267925],[119.561798,47.270409],[119.561744,47.270481],[119.559578,47.273369],[119.556762,47.273527],[119.555437,47.273601],[119.552574,47.273762],[119.551138,47.275092],[119.549978,47.276165],[119.549942,47.276199],[119.549964,47.276221],[119.552327,47.278497],[119.555114,47.281183],[119.556427,47.282448],[119.555502,47.283735],[119.55409,47.285701],[119.553917,47.285942],[119.551106,47.288136],[119.550438,47.288658],[119.55056,47.288886],[119.551469,47.29059],[119.552201,47.291961],[119.552544,47.292603],[119.55426,47.296551],[119.551449,47.297506],[119.548485,47.298512],[119.539932,47.299198],[119.536392,47.29847],[119.532928,47.299591],[119.533013,47.299846],[119.535141,47.306187],[119.531849,47.305553],[119.528847,47.304974],[119.527865,47.304878],[119.523056,47.304409],[119.521922,47.308757],[119.521629,47.309879],[119.51905,47.313132],[119.517319,47.315315],[119.517285,47.315333],[119.516465,47.315782],[119.514791,47.316699],[119.509903,47.319374],[119.502083,47.318985],[119.501084,47.323621],[119.500763,47.325111],[119.499353,47.325551],[119.497563,47.32611],[119.495361,47.326797],[119.491533,47.324067],[119.490119,47.323059],[119.488714,47.322056],[119.48774,47.321362],[119.480377,47.322556],[119.475204,47.326302],[119.47521,47.326319],[119.475759,47.327889],[119.476162,47.329042],[119.476639,47.330406],[119.476791,47.330841],[119.477005,47.331135],[119.478308,47.332926],[119.478764,47.333552],[119.478828,47.33364],[119.479097,47.33401],[119.479378,47.334396],[119.479413,47.334443],[119.479462,47.334511],[119.479375,47.334777],[119.479324,47.334933],[119.478767,47.336643],[119.476845,47.337475],[119.473135,47.336778],[119.471861,47.336539],[119.470447,47.336273],[119.467804,47.335777],[119.463203,47.337978],[119.462241,47.339547],[119.456955,47.348171],[119.455309,47.348305],[119.450074,47.34873],[119.444933,47.349147],[119.444871,47.34919],[119.444615,47.349664],[119.445074,47.351666],[119.445212,47.352264],[119.4459,47.355263],[119.444356,47.356645],[119.443756,47.357182],[119.442879,47.357967],[119.439102,47.357861],[119.437019,47.357803],[119.436882,47.358241],[119.436837,47.358387],[119.436368,47.359891],[119.436329,47.360014],[119.435272,47.363403],[119.435403,47.36485],[119.4358,47.369233],[119.435944,47.370823],[119.434655,47.371744],[119.43121,47.374205],[119.427193,47.377075],[119.422777,47.377734],[119.416932,47.378606],[119.415146,47.378872],[119.414432,47.380811],[119.413376,47.383678],[119.411163,47.382661],[119.405029,47.379841],[119.39978,47.385769],[119.391609,47.386703],[119.390176,47.391456],[119.389519,47.393635],[119.388062,47.39658],[119.385866,47.396172],[119.383578,47.395747],[119.381513,47.395364],[119.380346,47.395147],[119.380196,47.395119],[119.37739,47.395549],[119.376312,47.395714],[119.376333,47.396316],[119.376442,47.399426],[119.371925,47.400375],[119.367058,47.401398],[119.367073,47.402918],[119.367101,47.405688],[119.367104,47.405949],[119.364149,47.409006],[119.363716,47.409454],[119.361949,47.410714],[119.360179,47.411977],[119.359528,47.412441],[119.358344,47.414002],[119.357285,47.415398],[119.358597,47.419357],[119.355659,47.420273],[119.34771,47.42086],[119.342914,47.423477],[119.341972,47.42399],[119.341187,47.424419],[119.339839,47.42806],[119.339409,47.429222],[119.335533,47.430347],[119.335303,47.430213],[119.332762,47.428734],[119.331543,47.428024],[119.329521,47.426201],[119.327484,47.423847],[119.326652,47.42372],[119.322769,47.423126],[119.317575,47.423149],[119.313248,47.423168],[119.322418,47.433987],[119.326727,47.438925],[119.355788,47.472227],[119.35833,47.47514],[119.357544,47.47535],[119.197838,47.518097],[119.155647,47.53418],[119.144661,47.538303],[119.144601,47.542008],[119.144493,47.548733],[119.136437,47.60103],[119.133499,47.620098],[119.129845,47.652649],[119.126625,47.662205],[119.123247,47.663343],[119.10968,47.667912],[118.765877,47.769062],[118.761978,47.773328],[118.654158,47.891283],[118.636659,47.910426],[118.593277,47.957886],[118.569672,47.985455],[118.561149,47.990158],[118.560913,47.990288],[118.454735,47.994007],[118.444901,47.994232],[118.443794,47.994686],[118.4412,47.995365],[118.441105,47.995375],[118.437935,47.995724],[118.435345,47.996867],[118.433891,47.997509],[118.431549,48],[118.430518,48.002413],[118.42794,48.00845],[118.420998,48.015194],[118.412292,48.01582],[118.402458,48.011087],[118.398056,48.008968],[118.386826,48.007942],[118.381624,48.010901],[118.37767,48.013149],[118.373665,48.015011],[118.367867,48.016167],[118.36428,48.014168],[118.360734,48.012191],[118.359489,48.011497],[118.358725,48.011121],[118.35441,48.008999],[118.352791,48.008202],[118.348198,48.006565],[118.338462,48.006405],[118.336571,48.006374],[118.335671,48.006431],[118.326614,48.007004],[118.318771,48.009567],[118.310493,48.011299],[118.308832,48.009917],[118.304184,48.00605],[118.301674,48.004955],[118.30089,48.005116],[118.298157,48.005676],[118.289925,48.010189],[118.284912,48.009151],[118.277332,48.008707],[118.275787,48.008617],[118.274971,48.010122],[118.273361,48.013092],[118.271347,48.017006],[118.266838,48.021214],[118.260231,48.023487],[118.258577,48.023683],[118.252156,48.024444],[118.245667,48.025214],[118.242821,48.025551],[118.241471,48.026782],[118.240356,48.027798],[118.238808,48.035328],[118.230606,48.042625],[118.218536,48.041031],[118.210243,48.042477],[118.200485,48.042397],[118.197219,48.042321],[118.191887,48.042197],[118.190926,48.042175],[118.182228,48.044456],[118.17592,48.046621],[118.173134,48.047577],[118.166476,48.047092],[118.166061,48.047062],[118.158539,48.043762],[118.157234,48.043006],[118.150101,48.038874],[118.146143,48.036581],[118.14473,48.035763],[118.14434,48.035761],[118.137593,48.03572],[118.134605,48.035702],[118.134485,48.035765],[118.121964,48.042297],[118.117542,48.044559],[118.117012,48.04483],[118.113072,48.044696],[118.109947,48.04459],[118.10782,48.042754],[118.104492,48.039883],[118.103591,48.038697],[118.099007,48.032669],[118.090624,48.032715],[118.089867,48.032719],[118.088,48.031382],[118.081779,48.026928],[118.079819,48.025524],[118.078326,48.025407],[118.076074,48.025231],[118.072102,48.024919],[118.069839,48.024742],[118.068038,48.024148],[118.06234,48.02227],[118.060833,48.022069],[118.054882,48.021273],[118.050889,48.020739],[118.050278,48.020657],[118.043633,48.020412],[118.044095,48.016734],[118.044403,48.014278],[118.043573,48.013975],[118.040649,48.012905],[118.035158,48.012767],[118.031171,48.012667],[118.021957,48.012436],[118.021061,48.012573],[118.017915,48.013053],[118.013733,48.013691],[118.009141,48.011818],[118.001999,48.008904],[118.001796,48.008983],[117.996208,48.011158],[117.98835,48.014534],[117.977585,48.017365],[117.960575,48.01452],[117.959702,48.014374],[117.956161,48.014223],[117.941841,48.013611],[117.937302,48.016972],[117.929024,48.019787],[117.919868,48.017593],[117.918079,48.018808],[117.915329,48.020676],[117.91307,48.021648],[117.911156,48.022472],[117.907149,48.021052],[117.905532,48.02048],[117.901018,48.01888],[117.899948,48.018501],[117.899597,48.018744],[117.89714,48.020442],[117.893501,48.022957],[117.892607,48.023458],[117.889751,48.02506],[117.888863,48.025558],[117.879433,48.023445],[117.877381,48.023198],[117.863472,48.021523],[117.858857,48.020976],[117.844239,48.019243],[117.836212,48.018291],[117.834157,48.017718],[117.828308,48.016087],[117.812508,48.014931],[117.80743,48.014422],[117.805847,48.014263],[117.802757,48.012203],[117.79924,48.009583],[117.796005,48.00724],[117.79277,48.004055],[117.792448,48.003709],[117.789001,48],[117.755447,47.972523],[117.521416,47.780903],[117.523766,47.770599],[117.52317,47.76664],[117.519058,47.76268],[117.511421,47.759907],[117.503868,47.75927],[117.502014,47.759113],[117.485863,47.75634],[117.376274,47.639],[117.172012,47.766884],[117.130844,47.794376],[117.086983,47.821751],[116.871986,47.892078],[116.810669,47.895687],[116.784004,47.895702],[116.662903,47.888748],[116.466499,47.841953],[116.44545,47.835419],[116.25853,47.874733],[116.123024,47.821259],[116.112015,47.815178],[116.10334,47.809589],[115.961098,47.688004],[115.945953,47.684231],[115.944999,47.684029],[115.933839,47.681661],[115.931961,47.681263],[115.674292,47.853826],[115.582291,47.91544],[115.577637,47.921497],[115.565453,47.980846],[115.561523,48],[115.560287,48.008751],[115.550461,48.052021],[115.540591,48.089778],[115.539276,48.09481],[115.535156,48.102379],[115.531962,48.102324],[115.528488,48.102264],[115.524376,48.104877],[115.524594,48.107719],[115.524673,48.108757],[115.52726,48.112431],[115.529396,48.113316],[115.531128,48.114536],[115.535034,48.11729],[115.53804,48.120026],[115.541924,48.123375],[115.543968,48.128181],[115.545631,48.131191],[115.544205,48.133553],[115.54055,48.135876],[115.536232,48.137344],[115.533073,48.13887],[115.531418,48.138828],[115.532997,48.142483],[115.530701,48.148846],[115.679498,48.206918],[115.750566,48.234654],[115.803192,48.255192],[115.813156,48.2572],[115.815437,48.25766],[115.812726,48.28697],[115.791786,48.513344],[115.794281,48.521152],[115.800209,48.529015],[115.822983,48.55838],[115.859032,48.593647],[115.895294,48.634621],[115.960611,48.70322],[116.061714,48.809402],[116.068586,48.818162],[116.070404,48.82048],[116.040878,48.87154],[116.332211,49.299467],[116.343193,49.315598],[116.404502,49.404837],[116.41886,49.425119],[116.42435,49.433335],[116.42997,49.441729],[116.52636,49.580177],[116.552742,49.618652],[116.676367,49.796719],[116.703941,49.836437],[116.710342,49.845657],[116.71756,49.853928],[116.72892,49.845917],[116.927826,49.754749],[117.036911,49.704967],[117.060966,49.693638],[117.092033,49.684608],[117.153419,49.6679],[117.213364,49.651154],[117.257057,49.638916],[117.261986,49.637554],[117.270096,49.634602],[117.2733,49.634517],[117.318642,49.633316],[117.332008,49.633335],[117.393219,49.632034],[117.455833,49.631618],[117.468849,49.630936],[117.476936,49.631168],[117.514923,49.617004],[117.565887,49.598022],[117.617165,49.578335],[117.630501,49.573292],[117.67894,49.559521],[117.793747,49.52198],[117.802368,49.519161],[117.80239,49.519154],[117.802979,49.518963],[117.80328,49.519067],[117.808006,49.520702],[117.808873,49.521944],[117.811928,49.526318],[117.814888,49.533615],[117.818355,49.535648],[117.822838,49.538277],[117.827461,49.540986],[117.827467,49.54099],[117.830421,49.542721],[117.834511,49.548016],[117.83577,49.548851],[117.842819,49.552788],[117.846947,49.556625],[117.842384,49.559917],[117.841393,49.560414],[117.834618,49.563812],[117.840607,49.568268],[117.850484,49.573093],[117.853951,49.574787],[117.857674,49.583122],[117.858192,49.59087],[117.869247,49.597691],[117.883011,49.599136],[117.89035,49.598518],[117.89125,49.598549],[117.902046,49.598927],[117.904476,49.599563],[117.912155,49.601574],[117.918137,49.60334],[117.933243,49.600601],[117.942894,49.602356],[117.944884,49.603492],[117.947044,49.604725],[117.94653,49.606442],[117.945259,49.610691],[117.946671,49.614861],[117.951729,49.615734],[117.962273,49.614799],[117.969849,49.615814],[117.974754,49.624584],[117.979805,49.625462],[117.986,49.623335],[117.991193,49.621552],[117.991241,49.621536],[117.992876,49.621045],[118.004654,49.617504],[118.014366,49.617115],[118.015511,49.616962],[118.017342,49.616955],[118.018257,49.616653],[118.019859,49.616196],[118.021469,49.616638],[118.035233,49.616577],[118.037521,49.616268],[118.040962,49.615803],[118.048317,49.616852],[118.054314,49.617313],[118.055893,49.617672],[118.058647,49.617958],[118.061859,49.617943],[118.063232,49.617935],[118.063743,49.617877],[118.065987,49.617622],[118.068512,49.618355],[118.073799,49.619076],[118.078445,49.623821],[118.081245,49.628281],[118.083011,49.631471],[118.083576,49.632494],[118.084534,49.634224],[118.090752,49.638077],[118.094933,49.640583],[118.097661,49.642327],[118.098633,49.642948],[118.098264,49.647209],[118.097832,49.652191],[118.099236,49.654568],[118.104587,49.653962],[118.107491,49.653633],[118.107975,49.654074],[118.110741,49.656597],[118.110981,49.65923],[118.111527,49.665209],[118.111772,49.667899],[118.111801,49.668217],[118.112125,49.669422],[118.113243,49.673573],[118.115547,49.67416],[118.118309,49.67474],[118.123329,49.672031],[118.133362,49.666611],[118.140577,49.66298],[118.142944,49.661789],[118.144929,49.661649],[118.152122,49.661144],[118.154921,49.662632],[118.157669,49.664093],[118.157831,49.66497],[118.159401,49.673473],[118.162201,49.676735],[118.168701,49.681469],[118.1704,49.684802],[118.172943,49.689793],[118.175735,49.692459],[118.178955,49.69244],[118.182594,49.689735],[118.183914,49.685257],[118.184158,49.685204],[118.189512,49.684102],[118.189865,49.684029],[118.190135,49.68424],[118.195908,49.688763],[118.203819,49.696167],[118.204276,49.696766],[118.205948,49.698959],[118.209644,49.703807],[118.210381,49.704773],[118.213203,49.709526],[118.209584,49.712771],[118.206848,49.715225],[118.208252,49.717007],[118.219299,49.717537],[118.225296,49.71899],[118.225301,49.718996],[118.228577,49.723141],[118.228443,49.726931],[118.228249,49.732384],[118.227817,49.734595],[118.227463,49.736409],[118.226967,49.738949],[118.229294,49.74102],[118.232529,49.741596],[118.235725,49.740086],[118.240275,49.737083],[118.24028,49.73708],[118.240286,49.737079],[118.245306,49.736156],[118.245323,49.736153],[118.25177,49.736706],[118.254716,49.741892],[118.256493,49.745022],[118.25975,49.747089],[118.269882,49.748215],[118.278641,49.74905],[118.281898,49.751415],[118.283821,49.756767],[118.283401,49.759453],[118.286171,49.760029],[118.289856,49.760303],[118.295784,49.756687],[118.296099,49.756726],[118.298088,49.756969],[118.298584,49.75935],[118.298716,49.760455],[118.299118,49.763817],[118.300995,49.76619],[118.306992,49.767044],[118.307859,49.767593],[118.310249,49.769108],[118.311002,49.769665],[118.313042,49.771175],[118.316284,49.772343],[118.318573,49.771435],[118.328178,49.767788],[118.330716,49.768043],[118.33094,49.768066],[118.331462,49.773569],[118.331505,49.774025],[118.332489,49.778191],[118.334335,49.778477],[118.337563,49.778454],[118.341416,49.775668],[118.34256,49.774841],[118.346703,49.774513],[118.347107,49.775154],[118.348502,49.777336],[118.348595,49.777481],[118.350945,49.780445],[118.353729,49.781914],[118.362473,49.781551],[118.373935,49.781999],[118.375366,49.782055],[118.375827,49.782347],[118.377228,49.783234],[118.375877,49.784733],[118.374066,49.785623],[118.37268,49.786304],[118.363556,49.790787],[118.364502,49.792568],[118.366821,49.793144],[118.37326,49.792801],[118.382935,49.793026],[118.387764,49.792839],[118.381866,49.797951],[118.37413,49.803078],[118.387062,49.805065],[118.394958,49.808884],[118.395027,49.812535],[118.395042,49.813351],[118.382638,49.820199],[118.381355,49.820908],[118.377281,49.824814],[118.376862,49.827202],[118.378716,49.827782],[118.380119,49.828964],[118.382431,49.829247],[118.386078,49.829414],[118.387962,49.829502],[118.391962,49.830407],[118.393051,49.830654],[118.395803,49.830188],[118.398567,49.82972],[118.411903,49.828423],[118.417877,49.827782],[118.422523,49.82983],[118.428154,49.835152],[118.433723,49.837196],[118.445747,49.839188],[118.452637,49.838238],[118.460739,49.828335],[118.465767,49.826206],[118.475464,49.82732],[118.478271,49.829384],[118.478333,49.832363],[118.476067,49.834171],[118.470123,49.836903],[118.468369,49.841087],[118.472542,49.842545],[118.481773,49.843063],[118.490082,49.843887],[118.489693,49.847469],[118.480576,49.852314],[118.482491,49.855877],[118.487617,49.858814],[118.48632,49.862995],[118.479988,49.869308],[118.482895,49.876438],[118.487549,49.878487],[118.501587,49.878452],[118.511597,49.881561],[118.521393,49.886841],[118.525558,49.887402],[118.527695,49.889671],[118.533516,49.892994],[118.533104,49.895084],[118.527618,49.897518],[118.524925,49.901119],[118.524986,49.904099],[118.530045,49.90316],[118.536018,49.902214],[118.548935,49.901802],[118.54985,49.901497],[118.553574,49.90295],[118.549026,49.906273],[118.543518,49.907513],[118.541733,49.910507],[118.54776,49.911648],[118.553291,49.911301],[118.55793,49.912453],[118.558449,49.915131],[118.551674,49.922047],[118.561203,49.935669],[118.568123,49.93531],[118.572189,49.9314],[118.574913,49.929287],[118.585136,49.932175],[118.600372,49.932034],[118.60524,49.933029],[118.607193,49.937485],[118.606834,49.942257],[118.609695,49.946102],[118.623032,49.943592],[118.632637,49.939629],[118.635384,49.938408],[118.639977,49.937469],[118.642921,49.944893],[118.644936,49.952026],[118.652458,49.957615],[118.659836,49.956947],[118.666267,49.955395],[118.673172,49.954433],[118.693016,49.953636],[118.700867,49.953556],[118.710548,49.952564],[118.721153,49.951859],[118.732231,49.951447],[118.738739,49.953167],[118.744835,49.95668],[118.749138,49.962296],[118.757217,49.962063],[118.762711,49.960217],[118.768936,49.959702],[118.775902,49.961117],[118.784286,49.963707],[118.791321,49.967506],[118.796036,49.971031],[118.802292,49.971706],[118.80983,49.968494],[118.815361,49.967838],[118.825302,49.968174],[118.833275,49.972553],[118.838364,49.972496],[118.84668,49.972404],[118.85775,49.97168],[118.862953,49.976089],[118.868683,49.982582],[118.875229,49.985188],[118.87664,49.977535],[118.879616,49.976791],[118.882416,49.977951],[118.88755,49.979679],[118.890396,49.982029],[118.893196,49.983189],[118.900154,49.984001],[118.904808,49.985138],[118.910446,49.988052],[118.916565,49.991856],[118.924736,49.994587],[118.931892,49.99435],[118.941475,49.990063],[118.947998,49.991772],[118.957314,49.994041],[118.964294,49.987846],[118.972404,49.988487],[118.976982,49.986942],[118.980057,49.981537],[118.987442,49.981148],[118.98896,49.9856],[118.993675,49.988522],[119.001488,49.986931],[119.015388,49.987946],[119.028229,49.992104],[119.030579,49.993263],[119.037971,49.993168],[119.040672,49.990749],[119.045143,49.98592],[119.051132,49.985245],[119.052147,49.988213],[119.055962,49.991741],[119.060211,49.994667],[119.070374,49.994232],[119.080544,49.994099],[119.089531,49.996338],[119.09964,49.999817],[119.110023,50.00473],[119.113426,50.00975],[119.113739,50.019283],[119.119377,50.021889],[119.132767,50.021111],[119.133377,50.025284],[119.133057,50.029751],[119.138229,50.03236],[119.147339,50.028061],[119.155945,50.022575],[119.158852,50.026409],[119.155426,50.034508],[119.157867,50.038345],[119.160698,50.039284],[119.161583,50.040249],[119.163391,50.042751],[119.165306,50.046143],[119.167381,50.049355],[119.168503,50.053684],[119.171646,50.055592],[119.172676,50.058559],[119.17794,50.063549],[119.183525,50.064365],[119.185013,50.067326],[119.180016,50.07008],[119.175034,50.073429],[119.186707,50.076244],[119.185959,50.081322],[119.178223,50.085304],[119.17836,50.089478],[119.186241,50.089664],[119.199913,50.082909],[119.21521,50.083286],[119.219154,50.076969],[119.223557,50.073666],[119.23114,50.075302],[119.23307,50.079201],[119.232918,50.086308],[119.23497,50.091942],[119.244354,50.095081],[119.245094,50.102821],[119.249794,50.104839],[119.256775,50.105629],[119.261993,50.108829],[119.264069,50.115059],[119.270111,50.115566],[119.279251,50.111851],[119.287094,50.11084],[119.28717,50.112923],[119.289597,50.115868],[119.288841,50.120647],[119.28949,50.125706],[119.286377,50.12933],[119.288017,50.133705],[119.287552,50.136169],[119.287643,50.138554],[119.288902,50.141365],[119.296082,50.141106],[119.301659,50.141319],[119.306335,50.142441],[119.310585,50.144463],[119.314156,50.146942],[119.314751,50.150509],[119.31356,50.155895],[119.309095,50.160171],[119.308182,50.161045],[119.309189,50.163113],[119.3144,50.166016],[119.32476,50.165855],[119.325066,50.165852],[119.330266,50.165864],[119.341537,50.16589],[119.341774,50.165894],[119.341888,50.16899],[119.341927,50.170063],[119.335594,50.174335],[119.329742,50.179192],[119.330406,50.184547],[119.336639,50.189816],[119.343807,50.190723],[119.347595,50.191202],[119.349236,50.19141],[119.358185,50.194847],[119.357061,50.196068],[119.355957,50.197266],[119.345856,50.200405],[119.339485,50.203781],[119.331749,50.208076],[119.325829,50.211147],[119.319481,50.215416],[119.314911,50.217278],[119.312683,50.219994],[119.310936,50.223],[119.311989,50.226261],[119.311768,50.232822],[119.314667,50.23576],[119.316177,50.239014],[119.324638,50.24157],[119.329926,50.246258],[119.327499,50.249722],[119.325279,50.252438],[119.330017,50.254749],[119.342613,50.256046],[119.339905,50.258175],[119.326103,50.261963],[119.322472,50.264404],[119.329224,50.270855],[119.327034,50.274467],[119.322495,50.277515],[119.316147,50.281788],[119.322273,50.284077],[119.333946,50.285091],[119.338196,50.286812],[119.338562,50.292557],[119.336807,50.299355],[119.343346,50.302517],[119.357903,50.307487],[119.361412,50.309998],[119.367126,50.313484],[119.376831,50.317654],[119.379524,50.321041],[119.377289,50.32346],[119.361855,50.321617],[119.351707,50.324158],[119.349564,50.32896],[119.35878,50.332397],[119.362465,50.3377],[119.352455,50.343819],[119.359833,50.348026],[119.354836,50.351379],[119.355499,50.356438],[119.350861,50.357105],[119.338608,50.35342],[119.330444,50.359211],[119.324409,50.359898],[119.311501,50.350857],[119.305298,50.353542],[119.305077,50.353638],[119.299492,50.353722],[119.298935,50.351345],[119.300461,50.342083],[119.295242,50.339478],[119.291115,50.341328],[119.287689,50.349426],[119.282707,50.353378],[119.278648,50.357014],[119.272232,50.359791],[119.266693,50.360268],[119.260468,50.356689],[119.25666,50.352692],[119.251648,50.344601],[119.244453,50.338745],[119.233749,50.338902],[119.227806,50.341969],[119.228043,50.34882],[119.227928,50.358654],[119.225708,50.361668],[119.219254,50.363548],[119.211304,50.36277],[119.202744,50.357826],[119.191704,50.348446],[119.182938,50.345615],[119.175339,50.346592],[119.174988,50.349876],[119.182121,50.354244],[119.187462,50.360428],[119.184219,50.361069],[119.169724,50.359486],[119.151512,50.35825],[119.150711,50.362133],[119.166985,50.374722],[119.166122,50.37682],[119.162895,50.377762],[119.148369,50.375576],[119.145561,50.381973],[119.141678,50.384312],[119.134651,50.383217],[119.127571,50.38063],[119.124298,50.380379],[119.12059,50.381027],[119.123619,50.38784],[119.129845,50.392818],[119.136627,50.400475],[119.139732,50.409672],[119.147606,50.408073],[119.150581,50.406391],[119.155037,50.407074],[119.156181,50.413319],[119.157272,50.418072],[119.16523,50.418854],[119.170868,50.418316],[119.181526,50.41803],[119.189392,50.41613],[119.195038,50.410835],[119.201233,50.407917],[119.204559,50.409657],[119.2052,50.414715],[119.203079,50.420704],[119.207733,50.424725],[119.213615,50.4286],[119.214836,50.436626],[119.221939,50.437035],[119.233772,50.436874],[119.24263,50.443974],[119.243286,50.449329],[119.237526,50.458054],[119.241425,50.462467],[119.25087,50.465607],[119.254745,50.469425],[119.251289,50.477222],[119.253807,50.482254],[119.251633,50.486755],[119.245193,50.489532],[119.234116,50.493271],[119.229836,50.497654],[119.231041,50.500881],[119.240105,50.502766],[119.250931,50.506138],[119.255234,50.508755],[119.258621,50.511982],[119.259712,50.516438],[119.260483,50.524769],[119.259789,50.531338],[119.25808,50.535831],[119.259132,50.539093],[119.261581,50.542038],[119.270615,50.546078],[119.272217,50.551716],[119.265312,50.554798],[119.261299,50.560219],[119.262451,50.566162],[119.271645,50.568699],[119.285789,50.571171],[119.285469,50.579407],[119.28495,50.583534],[119.283913,50.589981],[119.281281,50.594788],[119.275841,50.599636],[119.275993,50.603806],[119.278961,50.607933],[119.285286,50.614395],[119.290955,50.615803],[119.301231,50.615051],[119.305008,50.615887],[119.30928,50.617313],[119.323074,50.623062],[119.328995,50.63102],[119.330261,50.639641],[119.334633,50.643745],[119.338379,50.643688],[119.340553,50.639187],[119.343033,50.630505],[119.347656,50.628944],[119.352058,50.633644],[119.355408,50.639999],[119.359634,50.645401],[119.3638,50.649433],[119.369019,50.652988],[119.375374,50.657429],[119.381706,50.661194],[119.383286,50.665638],[119.378418,50.673164],[119.374962,50.680668],[119.379829,50.68536],[119.386841,50.684654],[119.396599,50.682411],[119.399025,50.68325],[119.405602,50.684944],[119.414154,50.687496],[119.422134,50.687668],[119.430031,50.685753],[119.437653,50.68861],[119.444695,50.694603],[119.445427,50.701149],[119.441788,50.708187],[119.446808,50.712151],[119.455315,50.713501],[119.460678,50.718479],[119.465271,50.727642],[119.468834,50.734436],[119.477028,50.739666],[119.486259,50.744331],[119.492928,50.74762],[119.492973,50.74852],[119.497223,50.750954],[119.499725,50.754784],[119.498566,50.760765],[119.497795,50.76495],[119.492264,50.767426],[119.488144,50.770176],[119.488258,50.772854],[119.493484,50.774258],[119.501007,50.774429],[119.504395,50.776756],[119.504936,50.778538],[119.501747,50.780972],[119.497978,50.780739],[119.496162,50.782257],[119.496002,50.785278],[119.506287,50.788345],[119.518608,50.790821],[119.51786,50.795303],[119.507706,50.799942],[119.50547,50.802662],[119.505348,50.811008],[119.505585,50.816666],[119.500137,50.821522],[119.493973,50.825947],[119.494194,50.831306],[119.492981,50.836094],[119.492233,50.84087],[119.493805,50.844719],[119.498611,50.847023],[119.498245,50.863834],[119.496513,50.864635],[119.495636,50.866142],[119.493805,50.867363],[119.491508,50.868889],[119.488266,50.870136],[119.487831,50.871037],[119.486969,50.872837],[119.487587,50.876404],[119.488663,50.879662],[119.489705,50.88066],[119.491112,50.882008],[119.493004,50.882275],[119.496834,50.883698],[119.497518,50.884432],[119.499152,50.886184],[119.499298,50.886341],[119.504601,50.889233],[119.509448,50.893502],[119.511734,50.895515],[119.517883,50.902714],[119.52964,50.91135],[119.530105,50.911645],[119.534149,50.914211],[119.535797,50.915087],[119.53849,50.916519],[119.542873,50.918704],[119.544266,50.919399],[119.548941,50.922198],[119.55056,50.923168],[119.557297,50.929165],[119.557846,50.929628],[119.560883,50.93219],[119.564129,50.934883],[119.568665,50.938648],[119.569725,50.941311],[119.573196,50.945423],[119.581978,50.957123],[119.583282,50.960445],[119.58429,50.961918],[119.58493,50.965778],[119.585449,50.973637],[119.583893,50.977745],[119.587006,50.981567],[119.59494,50.985245],[119.604759,50.987583],[119.614517,50.990574],[119.624397,50.995197],[119.624542,51.001068],[119.624397,51.003017],[119.622513,51.007519],[119.630531,51.010689],[119.648186,51.011086],[119.660355,51.012218],[119.671013,51.014648],[119.679512,51.01878],[119.685257,51.024506],[119.682884,51.028538],[119.679672,51.033974],[119.690941,51.038288],[119.700096,51.040565],[119.702591,51.042168],[119.704933,51.043781],[119.708,51.044979],[119.716934,51.047672],[119.722984,51.056255],[119.721092,51.064289],[119.719109,51.066101],[119.716782,51.06913],[119.718674,51.072063],[119.724632,51.072235],[119.73201,51.072224],[119.740051,51.073624],[119.737511,51.07869],[119.738533,51.08403],[119.743347,51.085987],[119.758934,51.088596],[119.761055,51.093304],[119.758537,51.098984],[119.75341,51.101936],[119.747177,51.105522],[119.747879,51.110409],[119.74749,51.115711],[119.747864,51.120369],[119.751587,51.121655],[119.76577,51.125633],[119.767433,51.131878],[119.768356,51.138542],[119.77623,51.146511],[119.776588,51.15139],[119.769249,51.155609],[119.762642,51.159405],[119.758568,51.162167],[119.760231,51.16354],[119.775017,51.163517],[119.78051,51.165443],[119.782303,51.169918],[119.780167,51.175171],[119.774612,51.178997],[119.773689,51.181538],[119.764755,51.193653],[119.761276,51.20285],[119.75885,51.207207],[119.759224,51.211864],[119.761734,51.216141],[119.769867,51.220577],[119.777596,51.22192],[119.786339,51.221924],[119.794693,51.218399],[119.800598,51.209713],[119.80761,51.210129],[119.816841,51.214149],[119.819984,51.219547],[119.817436,51.225674],[119.810333,51.231449],[119.803764,51.234585],[119.79718,51.237942],[119.794189,51.240292],[119.793983,51.243164],[119.797203,51.247459],[119.801559,51.250397],[119.811531,51.254276],[119.819748,51.257824],[119.819405,51.262684],[119.80439,51.270454],[119.803909,51.27404],[119.805321,51.276596],[119.811081,51.281265],[119.816742,51.284332],[119.822411,51.287399],[119.831398,51.291077],[119.844398,51.293472],[119.855766,51.292458],[119.868797,51.292816],[119.877037,51.296139],[119.880348,51.304417],[119.879196,51.310802],[119.875214,51.317333],[119.874031,51.32925],[119.879066,51.335373],[119.88063,51.33596],[119.881622,51.336872],[119.886719,51.339886],[119.890167,51.341087],[119.896622,51.344643],[119.907112,51.346413],[119.917122,51.348057],[119.926826,51.351479],[119.927765,51.352482],[119.9338,51.3559],[119.93602,51.361492],[119.93277,51.363361],[119.917061,51.364891],[119.906319,51.369812],[119.902985,51.372978],[119.902695,51.377201],[119.902443,51.380775],[119.903664,51.385693],[119.911095,51.391102],[119.920296,51.393631],[119.931679,51.394585],[119.937935,51.394428],[119.945747,51.39431],[119.954514,51.394863],[119.964905,51.395798],[119.970985,51.40543],[119.974556,51.40696],[119.975624,51.41431],[119.963768,51.420185],[119.959297,51.424004],[119.959633,51.429253],[119.96508,51.434151],[119.973488,51.439659],[119.983444,51.445122],[119.993385,51.452221],[119.994522,51.458599],[119.991249,51.460793],[119.988922,51.464314],[119.984001,51.467766],[119.982201,51.471298],[119.971634,51.481113],[119.971519,51.482738],[119.974205,51.489319],[119.978104,51.493332],[119.97773,51.498856],[119.977882,51.504395],[119.978859,51.505398],[119.980354,51.506413],[119.982635,51.50803],[119.991379,51.512615],[120,51.514095],[120.018333,51.522549],[120.025261,51.535225],[120.027779,51.540707],[120.03949,51.548859],[120.043678,51.553558],[120.044746,51.562256],[120.045609,51.569263],[120.048683,51.570778],[120.050133,51.57362],[120.046478,51.579391],[120.037537,51.584518],[120.035225,51.588543],[120.038757,51.590801],[120.042885,51.596519],[120.040733,51.610493],[120.048729,51.613503],[120.048882,51.618782],[120.056068,51.624805],[120.056007,51.633804],[120.068001,51.641338],[120.084961,51.648354],[120.09539,51.651932],[120.098351,51.656853],[120.091072,51.667892],[120.085289,51.672832],[120.085815,51.68029],[120.094872,51.685081],[120.104126,51.681614],[120.129593,51.674854],[120.149178,51.676487],[120.156876,51.678082],[120.178787,51.681934],[120.189911,51.687691],[120.197609,51.70229],[120.214752,51.709179],[120.225563,51.721455],[120.230568,51.726807],[120.257042,51.730499],[120.260468,51.734917],[120.264664,51.746746],[120.268677,51.748371],[120.274704,51.750557],[120.280487,51.750053],[120.291855,51.752361],[120.30394,51.773045],[120.3106,51.782131],[120.316559,51.785713],[120.325615,51.785542],[120.351334,51.788685],[120.358986,51.791409],[120.369171,51.803837],[120.377754,51.807903],[120.390739,51.811005],[120.407295,51.816349],[120.396889,51.832439],[120.400368,51.836342],[120.412613,51.838146],[120.43013,51.841343],[120.441956,51.843391],[120.452972,51.845161],[120.47245,51.850182],[120.479576,51.855183],[120.480164,51.866673],[120.474937,51.871658],[120.472092,51.877327],[120.478294,51.884995],[120.49028,51.886314],[120.498756,51.886311],[120.511742,51.88393],[120.51973,51.881042],[120.538666,51.881447],[120.549454,51.887539],[120.546921,51.903553],[120.551613,51.908245],[120.553146,51.910316],[120.557167,51.912186],[120.56337,51.911808],[120.564255,51.910995],[120.575409,51.9104],[120.58477,51.912636],[120.611267,51.918285],[120.646797,51.924877],[120.657684,51.931091],[120.662689,51.959885],[120.686378,51.972599],[120.699142,51.981266],[120.708221,51.989353],[120.711807,52],[120.711594,52.004726],[120.711792,52.010712],[120.701027,52.021519],[120.68248,52.034687],[120.679764,52.037781],[120.679596,52.045807],[120.686195,52.056328],[120.697998,52.06506],[120.708641,52.074554],[120.715416,52.077969],[120.720146,52.081238],[120.726219,52.082302],[120.732841,52.082745],[120.737999,52.081902],[120.744568,52.083286],[120.745247,52.085537],[120.736809,52.093254],[120.732643,52.096592],[120.737015,52.101086],[120.747574,52.104439],[120.753563,52.107388],[120.759384,52.11245],[120.763161,52.120785],[120.76226,52.127388],[120.759933,52.133007],[120.756592,52.138294],[120.756714,52.144997],[120.766624,52.15234],[120.774506,52.158474],[120.779289,52.165173],[120.776382,52.172043],[120.760361,52.184959],[120.750061,52.196095],[120.744247,52.204639],[120.737381,52.208599],[120.734962,52.215794],[120.734978,52.225552],[120.738503,52.236641],[120.750793,52.250587],[120.748383,52.259026],[120.743095,52.26207],[120.725014,52.264553],[120.70797,52.266739],[120.697914,52.272522],[120.696838,52.278622],[120.693764,52.284229],[120.684532,52.292721],[120.668915,52.296818],[120.645264,52.307049],[120.632423,52.316551],[120.626999,52.321793],[120.625603,52.338135],[120.622101,52.345936],[120.618996,52.351067],[120.615707,52.354778],[120.615448,52.359493],[120.621979,52.362461],[120.630142,52.363571],[120.637321,52.364029],[120.641731,52.365158],[120.646225,52.370506],[120.645668,52.380886],[120.644806,52.387478],[120.646255,52.39109],[120.649109,52.393547],[120.651474,52.397373],[120.653877,52.40057],[120.662132,52.409863],[120.67099,52.417595],[120.681374,52.425671],[120.683685,52.430756],[120.686455,52.43679],[120.685593,52.443386],[120.681572,52.451176],[120.677917,52.461807],[120.678116,52.467793],[120.67923,52.476002],[120.690758,52.482208],[120.694481,52.484959],[120.699783,52.491989],[120.694748,52.499447],[120.68454,52.507114],[120.681015,52.511333],[120.681435,52.515228],[120.683472,52.517803],[120.688179,52.519779],[120.718628,52.528053],[120.729408,52.532391],[120.73246,52.538273],[120.733101,52.545841],[120.721855,52.553493],[120.709419,52.554195],[120.6978,52.549248],[120.687004,52.548405],[120.676315,52.555122],[120.671921,52.56007],[120.66819,52.562202],[120.664429,52.56496],[120.656784,52.567799],[120.643677,52.571316],[120.630692,52.572628],[120.619675,52.575554],[120.61367,52.581413],[120.607491,52.59042],[120.595978,52.593018],[120.572189,52.593159],[120.558502,52.597599],[120.542953,52.607353],[120.527191,52.611744],[120.514542,52.615887],[120.496475,52.624317],[120.477638,52.636826],[120.460701,52.643391],[120.44574,52.642437],[120.43618,52.637821],[120.408226,52.620522],[120.398026,52.618092],[120.390251,52.618237],[120.385605,52.618134],[120.379845,52.619263],[120.339371,52.621189],[120.318016,52.623539],[120.305542,52.624516],[120.2957,52.624603],[120.284874,52.624043],[120.258385,52.613194],[120.240707,52.606483],[120.224258,52.596012],[120.197746,52.582794],[120.186447,52.581581],[120.173996,52.58223],[120.160934,52.584435],[120.14679,52.587242],[120.130646,52.58905],[120.111458,52.589844],[120.100616,52.589577],[120.087753,52.588627],[120.070183,52.588509],[120.059669,52.59108],[120.053238,52.594383],[120.050278,52.599979],[120.04615,52.607433],[120.043465,52.616497],[120.043045,52.622784],[120.040657,52.627449],[120.038765,52.632442],[120.034592,52.640522],[120.034378,52.651226],[120.03653,52.657387],[120.039505,52.663479],[120.041687,52.669518],[120.04557,52.680954],[120.052284,52.688992],[120.06353,52.706593],[120.062592,52.712868],[120.057083,52.72533],[120.051445,52.739674],[120.033501,52.759338],[120.028687,52.76902],[120.027824,52.77404],[120.027649,52.776554],[120.034088,52.779915],[120.055885,52.781353],[120.069908,52.781387],[120.085472,52.783421],[120.100166,52.78717],[120.101715,52.791145],[120.103065,52.794331],[120.108391,52.800022],[120.127274,52.805309],[120.14151,52.810066],[120.152763,52.812855],[120.169464,52.81168],[120.182579,52.809792],[120.18721,52.813164],[120.195114,52.820953],[120.200104,52.828156],[120.216362,52.838142],[120.218712,52.840008],[120.22271,52.842621],[120.22802,52.844948],[120.23838,52.849602],[120.250389,52.853027],[120.265984,52.857327],[120.280724,52.8633],[120.288223,52.872009],[120.289452,52.875023],[120.291016,52.885452],[120.292236,52.890991],[120.295631,52.895004],[120.304321,52.897564],[120.312119,52.897739],[120.324516,52.897312],[120.329681,52.8979],[120.335098,52.898811],[120.34095,52.900986],[120.347023,52.908051],[120.347107,52.919544],[120.346825,52.932606],[120.353104,52.940773],[120.359764,52.942654],[120.36438,52.943859],[120.378532,52.944725],[120.388809,52.947155],[120.401169,52.954037],[120.411179,52.965275],[120.420151,52.976646],[120.426277,52.983234],[120.434227,52.994427],[120.452148,53.004574],[120.45948,53.008663],[120.470413,53.013622],[120.483376,53.019562],[120.500404,53.027634],[120.504875,53.031506],[120.508789,53.036156],[120.510506,53.038078],[120.515213,53.042427],[120.521782,53.046345],[120.523705,53.049217],[120.526886,53.053059],[120.534813,53.060623],[120.545158,53.071697],[120.553703,53.077698],[120.565742,53.082039],[120.579155,53.0853],[120.586914,53.086876],[120.59787,53.091976],[120.609596,53.097408],[120.624809,53.100896],[120.6269,53.101376],[120.637107,53.104939],[120.640755,53.106213],[120.64315,53.110355],[120.647629,53.119255],[120.651306,53.128616],[120.654984,53.134693],[120.661079,53.136677],[120.669952,53.137165],[120.68026,53.140202],[120.689949,53.144955],[120.692375,53.148464],[120.695007,53.153236],[120.696968,53.160515],[120.695717,53.164425],[120.695503,53.168358],[120.694199,53.17321],[120.693733,53.176979],[120.694388,53.177498],[120.698006,53.180367],[120.701381,53.181605],[120.707512,53.183853],[120.716217,53.187798],[120.722794,53.192173],[120.728004,53.197784],[120.732422,53.203533],[120.734408,53.205067],[120.738594,53.208302],[120.741712,53.208649],[120.7632
[truncated: 1,298,092 more chars]
