# Supplementary material for: Spatio-temporal evolution and multi-scenario simulation of land use landscape pattern in northern Guangxi
Source: Sci Rep. 2025 Nov 26;15:45369. doi: 10.1038/s41598-025-29312-8 (PMC12749889; doi:10.1038/s41598-025-29312-8)
Supplement: Supplementary file 1 — Supplementary Material 1 [file 41598_2025_29312_MOESM1_ESM.zip › Supplementary Materials/Guangxi.geojson]

{"features":[{"geometry":{"type":"MultiPolygon","coordinates":[[[[109.138925,21.047827],[109.12366,21.018748],[109.087748,21.033417],[109.083064,21.049064],[109.122017,21.070775],[109.138925,21.047827]]],[[[107.478844,21.656555],[107.478683,21.656746],[107.473289,21.662659],[107.465416,21.662018],[107.456322,21.658451],[107.443275,21.653461],[107.427017,21.644276],[107.411911,21.630676],[107.396599,21.616537],[107.393951,21.60799],[107.384315,21.596567],[107.380402,21.596123],[107.373734,21.596935],[107.367462,21.598476],[107.360657,21.600979],[107.360252,21.602003],[107.359291,21.60445],[107.360016,21.629803],[107.360054,21.637499],[107.360947,21.647999],[107.35939,21.657743],[107.352478,21.670319],[107.341293,21.686985],[107.330078,21.702181],[107.320038,21.716259],[107.311935,21.729214],[107.306915,21.736252],[107.302635,21.739975],[107.298332,21.741859],[107.294373,21.740065],[107.286819,21.733532],[107.27774,21.731426],[107.267891,21.729694],[107.261559,21.726822],[107.25518,21.720276],[107.253342,21.713449],[107.249931,21.708939],[107.243492,21.705656],[107.238098,21.706123],[107.229469,21.70842],[107.218903,21.712574],[107.212219,21.713013],[107.204391,21.716034],[107.19796,21.719482],[107.195503,21.721323],[107.193779,21.725229],[107.193291,21.727755],[107.192551,21.733725],[107.190704,21.739332],[107.187599,21.743038],[107.183701,21.746019],[107.177055,21.749763],[107.169998,21.751673],[107.161751,21.753227],[107.155487,21.755495],[107.150795,21.758116],[107.144936,21.761482],[107.140656,21.766304],[107.134804,21.770405],[107.130524,21.774858],[107.125076,21.77969],[107.118431,21.784166],[107.112198,21.789373],[107.106331,21.79274],[107.101616,21.79352],[107.098099,21.795393],[107.09343,21.800583],[107.089554,21.805767],[107.084068,21.807657],[107.076988,21.808094],[107.068726,21.808908],[107.060463,21.808987],[107.05024,21.809818],[107.042778,21.810991],[107.03492,21.812536],[107.028648,21.8148],[107.022781,21.818163],[107.013992,21.82197],[107.007965,21.828913],[107.006142,21.834574],[107.006058,21.838549],[107.006813,21.843575],[107.008179,21.85273],[107.014778,21.861973],[107.021309,21.866213],[107.027863,21.870304],[107.036301,21.875536],[107.042694,21.880798],[107.050476,21.885897],[107.054955,21.889502],[107.057678,21.89612],[107.057831,21.910084],[107.055946,21.91782],[107.051674,21.92374],[107.0466,21.9282],[107.03994,21.93157],[107.033676,21.934937],[107.028603,21.939394],[107.023529,21.943851],[107.016861,21.946854],[107.007812,21.947672],[107.003082,21.947716],[106.998779,21.950329],[106.995628,21.950357],[106.988739,21.944359],[106.982742,21.935324],[106.977623,21.930342],[106.970955,21.926323],[106.964622,21.923807],[106.959511,21.924221],[106.955185,21.924994],[106.949303,21.927618],[106.942635,21.930984],[106.935585,21.934355],[106.93206,21.93659],[106.929352,21.941393],[106.927048,21.94766],[106.925919,21.953184],[106.925621,21.962742],[106.924881,21.967159],[106.922943,21.970484],[106.9198,21.971613],[106.91684,21.973026],[106.915944,21.973231],[106.915015,21.973444],[106.914425,21.973579],[106.913681,21.973749],[106.909782,21.97464],[106.904663,21.975052],[106.894058,21.978083],[106.886581,21.979616],[106.87912,21.981884],[106.869308,21.986376],[106.86145,21.988646],[106.855934,21.988691],[106.849617,21.987642],[106.840141,21.985514],[106.833008,21.981163],[106.826286,21.979012],[106.810921,21.978767],[106.802673,21.981773],[106.799149,21.984375],[106.796417,21.987703],[106.792137,21.99325],[106.789047,22.000257],[106.786751,22.007626],[106.78244,22.010599],[106.777321,22.011375],[106.771423,22.012524],[106.762314,22.014431],[106.752129,22.015244],[106.747406,22.015648],[106.738327,22.01388],[106.735146,22.010963],[106.733627,22.006077],[106.732162,22.002171],[106.729073,21.99274],[106.728914,21.992555],[106.7288,21.992421],[106.728749,21.992347],[106.728709,21.99225],[106.728708,21.992195],[106.728728,21.992126],[106.728744,21.991735],[106.728249,21.990223],[106.725868,21.986408],[106.722679,21.982021],[106.718315,21.97838],[106.711578,21.974018],[106.70118,21.968124],[106.696945,21.967144],[106.691422,21.966816],[106.68869,21.969408],[106.68914,21.976389],[106.687584,21.978971],[106.682472,21.980112],[106.681328,21.985266],[106.680595,21.991152],[106.67865,21.994841],[106.677689,21.997787],[106.679703,22.00255],[106.684074,22.006929],[106.687653,22.011314],[106.693214,22.015684],[106.698769,22.020054],[106.702988,22.024387],[106.705566,22.030157],[106.706276,22.03932],[106.703804,22.047617],[106.703239,22.055902],[106.703583,22.058266],[106.710617,22.065016],[106.713402,22.072502],[106.714233,22.077272],[106.713875,22.081686],[106.711998,22.092726],[106.707695,22.098797],[106.705711,22.101549],[106.69854,22.110832],[106.69545,22.118206],[106.692375,22.128151],[106.689316,22.139566],[106.692924,22.146154],[106.693367,22.152399],[106.694969,22.154961],[106.698532,22.156773],[106.702492,22.158213],[106.703316,22.161476],[106.700966,22.164473],[106.691902,22.166008],[106.687569,22.166775],[106.684036,22.16827],[106.68013,22.173443],[106.676994,22.176407],[106.674675,22.181934],[106.674728,22.188551],[106.675194,22.196632],[106.675255,22.203981],[106.6754,22.208759],[106.684563,22.208693],[106.689339,22.213436],[106.696129,22.222206],[106.69928,22.221792],[106.699348,22.229534],[106.697418,22.23506],[106.694687,22.238754],[106.6912,22.246866],[106.689201,22.253298],[106.687935,22.261332],[106.687172,22.268677],[106.688656,22.272453],[106.688889,22.273045],[106.688945,22.2732],[106.689062,22.27352],[106.690063,22.276274],[106.687729,22.280334],[106.67392,22.281902],[106.670395,22.285603],[106.665077,22.299856],[106.663551,22.313171],[106.662544,22.31822],[106.658798,22.33061],[106.656006,22.337156],[106.6493,22.338305],[106.625587,22.337],[106.608215,22.337852],[106.585701,22.338369],[106.571922,22.344339],[106.560905,22.350658],[106.559547,22.358591],[106.561508,22.36342],[106.56601,22.370155],[106.57814,22.376287],[106.589317,22.38331],[106.593185,22.389494],[106.593224,22.392342],[106.590874,22.394562],[106.584351,22.398424],[106.57946,22.400518],[106.57379,22.403649],[106.572945,22.404116],[106.566299,22.408892],[106.56429,22.413804],[106.564117,22.414228],[106.564018,22.414711],[106.563385,22.417894],[106.562587,22.421268],[106.562164,22.423057],[106.562017,22.423677],[106.56147,22.425991],[106.56192,22.433706],[106.564339,22.439571],[106.5656,22.443462],[106.56636,22.445805],[106.564838,22.449101],[106.563637,22.451702],[106.561339,22.455393],[106.559731,22.457975],[106.559165,22.460143],[106.558578,22.462393],[106.559171,22.464182],[106.559708,22.465805],[106.559792,22.466059],[106.562592,22.470818],[106.568161,22.475559],[106.572556,22.478342],[106.574207,22.475997],[106.574562,22.475493],[106.575851,22.473663],[106.576057,22.474014],[106.57814,22.47764],[106.579269,22.485685],[106.580391,22.494877],[106.581253,22.50671],[106.581322,22.516264],[106.581752,22.517875],[106.582419,22.520372],[106.583771,22.525434],[106.586205,22.533136],[106.589828,22.541931],[106.590716,22.543284],[106.594635,22.54925],[106.594866,22.54973],[106.595706,22.551479],[106.596901,22.553965],[106.597466,22.555134],[106.599625,22.558756],[106.601021,22.565306],[106.601763,22.570681],[106.602348,22.574923],[106.602542,22.577278],[106.603226,22.585573],[106.601288,22.591097],[106.600029,22.592176],[106.601072,22.594425],[106.605141,22.603199],[106.611923,22.609768],[106.617081,22.611937],[106.623405,22.61116],[106.628929,22.608181],[106.63324,22.603008],[106.637146,22.596367],[106.643784,22.585663],[106.653229,22.578983],[106.66153,22.57819],[106.668137,22.577913],[106.670632,22.577809],[106.672005,22.577751],[106.674733,22.578843],[106.675884,22.579303],[106.679993,22.580948],[106.681276,22.581155],[106.687004,22.582079],[106.687998,22.581887],[106.696541,22.580236],[106.704638,22.579827],[106.709997,22.579556],[106.710228,22.579544],[106.716965,22.581831],[106.722916,22.58436],[106.727844,22.591833],[106.728494,22.593889],[106.728598,22.594218],[106.730576,22.600471],[106.730196,22.601267],[106.729578,22.602559],[106.728638,22.604528],[106.720779,22.611937],[106.719215,22.614153],[106.72052,22.61615],[106.721768,22.61772],[106.724886,22.621643],[106.728226,22.625845],[106.728944,22.630264],[106.729068,22.631021],[106.729897,22.636122],[106.731552,22.644194],[106.736389,22.654448],[106.741196,22.660658],[106.748764,22.666113],[106.752785,22.672697],[106.75306,22.673198],[106.753112,22.673293],[106.7556,22.67782],[106.756454,22.684427],[106.75628,22.68853],[106.756126,22.692146],[106.760536,22.697992],[106.760704,22.698204],[106.765444,22.704194],[106.765739,22.704567],[106.766312,22.705694],[106.768158,22.709326],[106.766991,22.711906],[106.765831,22.714855],[106.761887,22.716722],[106.758728,22.718216],[106.759544,22.720415],[106.763527,22.723324],[106.764866,22.725236],[106.766342,22.727345],[106.768791,22.736145],[106.768994,22.737219],[106.769146,22.738022],[106.770042,22.74275],[106.77065,22.744935],[106.770859,22.745684],[106.775223,22.746384],[106.77761,22.747469],[106.777611,22.747469],[106.778621,22.748433],[106.78038,22.750111],[106.783174,22.751813],[106.786186,22.753649],[106.786162,22.753832],[106.785072,22.76211],[106.784766,22.765062],[106.78465,22.766184],[106.784348,22.769096],[106.787125,22.770176],[106.795111,22.770331],[106.795464,22.770338],[106.798388,22.77037],[106.802979,22.77042],[106.811317,22.77219],[106.817688,22.775814],[106.818349,22.776946],[106.82132,22.782032],[106.821923,22.782628],[106.826118,22.786772],[106.831322,22.792608],[106.831874,22.795989],[106.831917,22.796252],[106.832161,22.797747],[106.831236,22.800621],[106.83062,22.802536],[106.826706,22.807344],[106.822769,22.810314],[106.820999,22.816978],[106.814552,22.817547],[106.806366,22.817478],[106.798683,22.817184],[106.796178,22.816682],[106.791512,22.815746],[106.789552,22.815521],[106.789531,22.815523],[106.789185,22.815564],[106.789051,22.815546],[106.788886,22.815523],[106.788635,22.815429],[106.788605,22.815413],[106.78662,22.815185],[106.782938,22.814764],[106.782845,22.814753],[106.775833,22.81436],[106.768596,22.812502],[106.764828,22.811535],[106.764709,22.811504],[106.764748,22.811891],[106.76493,22.8137],[106.765152,22.81591],[106.764435,22.824368],[106.7631,22.828579],[106.76307,22.8286],[106.754219,22.834734],[106.742941,22.842631],[106.740425,22.844393],[106.739804,22.844796],[106.738079,22.845914],[106.732623,22.849452],[106.727814,22.85257],[106.727629,22.85274],[106.722343,22.85759],[106.719673,22.860386],[106.719002,22.865864],[106.715958,22.868117],[106.713486,22.869946],[106.713237,22.871026],[106.712723,22.873259],[106.715025,22.87915],[106.715157,22.879488],[106.713211,22.884279],[106.706505,22.887634],[106.706315,22.88771],[106.704389,22.888477],[106.69899,22.890629],[106.693848,22.891768],[106.688301,22.89291],[106.681969,22.894058],[106.671745,22.894268],[106.668327,22.892607],[106.667259,22.892014],[106.666382,22.891521],[106.666137,22.891235],[106.665545,22.890545],[106.664627,22.889475],[106.665352,22.887784],[106.665549,22.887324],[106.666237,22.885719],[106.666519,22.881292],[106.666588,22.880205],[106.666086,22.877687],[106.66568,22.875653],[106.665344,22.873968],[106.66095,22.869957],[106.655478,22.868782],[106.651016,22.867823],[106.645941,22.870941],[106.645829,22.87101],[106.645523,22.871198],[106.641945,22.873396],[106.639975,22.875482],[106.638802,22.876724],[106.638902,22.878897],[106.639105,22.883318],[106.639275,22.887011],[106.638074,22.887418],[106.633032,22.889125],[106.629993,22.890154],[106.628204,22.89076],[106.623459,22.89263],[106.618729,22.896336],[106.617092,22.899858],[106.615677,22.902901],[106.614798,22.904649],[106.612488,22.909239],[106.611218,22.912854],[106.610838,22.913937],[106.610321,22.915408],[106.609772,22.916973],[106.608811,22.918375],[106.606753,22.921379],[106.60513,22.923746],[106.604652,22.924444],[106.603102,22.927365],[106.602448,22.928598],[106.602203,22.928717],[106.600507,22.92954],[106.593628,22.93288],[106.593432,22.932821],[106.587662,22.931084],[106.584165,22.92936],[106.582455,22.928517],[106.581696,22.928143],[106.571754,22.92494],[106.566193,22.924345],[106.55899,22.92639],[106.555122,22.929089],[106.54921,22.934271],[106.541842,22.940992],[106.541298,22.941488],[106.540126,22.942172],[106.534615,22.945387],[106.528282,22.947998],[106.522743,22.949501],[106.517578,22.949165],[106.514017,22.946891],[106.51297,22.946222],[106.510698,22.944103],[106.510551,22.943965],[106.510263,22.943697],[106.507782,22.941383],[106.505196,22.936749],[106.502801,22.929893],[106.502762,22.929783],[106.502922,22.923594],[106.502941,22.922841],[106.503075,22.917656],[106.502455,22.916304],[106.501343,22.913878],[106.50106,22.91326],[106.500393,22.912811],[106.49422,22.908651],[106.493492,22.908161],[106.491184,22.906874],[106.490587,22.906687],[106.490535,22.906512],[106.487291,22.904702],[106.48632,22.904161],[106.480663,22.9048],[106.476021,22.905325],[106.472076,22.903893],[106.472038,22.903879],[106.469335,22.900854],[106.468445,22.899858],[106.465271,22.899509],[106.465057,22.899597],[106.458939,22.902119],[106.455416,22.903032],[106.45459,22.903246],[106.450607,22.901432],[106.448975,22.894461],[106.442993,22.888983],[106.436168,22.888025],[106.435448,22.887924],[106.426145,22.890968],[106.425163,22.891289],[106.419212,22.891321],[106.414818,22.886936],[106.41214,22.883055],[106.410019,22.879982],[106.402084,22.880026],[106.386238,22.882317],[106.370773,22.882767],[106.367592,22.880945],[106.366333,22.869194],[106.362709,22.860762],[106.357544,22.858952],[106.350403,22.858253],[106.343285,22.860495],[106.333015,22.868263],[106.327469,22.868658],[106.323891,22.867207],[106.315544,22.863207],[106.309219,22.866177],[106.302101,22.869518],[106.295364,22.870653],[106.283752,22.869795],[106.277534,22.871603],[106.26725,22.877768],[106.255806,22.888109],[106.254639,22.892891],[106.257439,22.896553],[106.264999,22.901661],[106.267014,22.906796],[106.266632,22.910105],[106.260918,22.91748],[106.253029,22.924866],[106.242874,22.937557],[106.236748,22.94512],[106.224686,22.958479],[106.216354,22.967649],[106.207863,22.977472],[106.203369,22.981171],[106.199905,22.981941],[106.194794,22.982553],[106.18969,22.98287],[106.172798,22.983349],[106.167625,22.984755],[106.161682,22.986248],[106.15535,22.990314],[106.150597,22.991068],[106.141464,22.990736],[106.13472,22.990763],[106.127167,22.98822],[106.118431,22.98715],[106.11248,22.987907],[106.106514,22.983889],[106.102936,22.983534],[106.093445,22.989815],[106.08712,22.996082],[106.082367,22.999039],[106.076805,22.998323],[106.069641,22.993204],[106.066055,22.98991],[106.0597,22.988094],[106.053352,22.987381],[106.045418,22.98851],[106.037483,22.990005],[106.029152,22.990767],[106.028298,22.990981],[106.02572,22.991627],[106.023209,22.992256],[106.021715,22.992475],[106.016495,22.99324],[106.015872,22.992704],[106.015255,22.992172],[106.013977,22.991072],[106.01368,22.990816],[106.013272,22.990595],[106.010582,22.989138],[106.006104,22.986492],[106.001938,22.983252],[106.001297,22.981775],[106.003525,22.978813],[106.007462,22.972752],[106.008827,22.966949],[106.008812,22.961071],[106.008789,22.955193],[106.006424,22.952482],[106.003212,22.949329],[105.99884,22.947874],[105.994873,22.947151],[105.99054,22.946243],[105.985748,22.947178],[105.981392,22.948294],[105.975044,22.950148],[105.967514,22.952375],[105.961967,22.952757],[105.958389,22.950563],[105.9552,22.946163],[105.947662,22.945816],[105.942902,22.946932],[105.936951,22.947681],[105.932159,22.949305],[105.92347,22.948818],[105.916313,22.944796],[105.902428,22.942993],[105.892494,22.939342],[105.886536,22.934948],[105.88652,22.928701],[105.894432,22.923172],[105.893631,22.919498],[105.889664,22.918406],[105.881332,22.918058],[105.875786,22.919909],[105.870667,22.934616],[105.8675,22.938665],[105.864342,22.943081],[105.854431,22.946409],[105.853249,22.948616],[105.853271,22.960007],[105.849312,22.963322],[105.844963,22.968842],[105.839417,22.973263],[105.83786,22.985758],[105.835892,22.990538],[105.830734,22.99312],[105.824783,22.994602],[105.819138,22.995026],[105.809311,22.995733],[105.802567,22.997583],[105.796318,23.003893],[105.792709,23.009573],[105.788116,23.013775],[105.785347,23.01672],[105.780983,23.021135],[105.776627,23.025185],[105.769485,23.026667],[105.765129,23.030348],[105.758781,23.034399],[105.753578,23.033674],[105.752335,23.033676],[105.744888,23.032951],[105.738533,23.033695],[105.732986,23.037376],[105.730621,23.0473],[105.730232,23.054281],[105.725876,23.0609],[105.721115,23.064947],[105.718338,23.064585],[105.711182,23.060919],[105.704041,23.061296],[105.697487,23.063141],[105.687569,23.063887],[105.674072,23.067944],[105.66375,23.073097],[105.654228,23.078251],[105.642319,23.083036],[105.638748,23.08304],[105.637093,23.079847],[105.634369,23.074594],[105.62841,23.069088],[105.627201,23.068716],[105.626881,23.068618],[105.626859,23.068611],[105.622452,23.067255],[105.619632,23.068218],[105.614929,23.069824],[105.614906,23.069832],[105.609749,23.071306],[105.599823,23.074986],[105.595459,23.075356],[105.592545,23.074565],[105.588707,23.073523],[105.586934,23.072704],[105.584732,23.071688],[105.579964,23.069485],[105.577876,23.069486],[105.575996,23.069487],[105.572029,23.069122],[105.568848,23.069859],[105.565277,23.071695],[105.561707,23.075739],[105.559326,23.081251],[105.556152,23.087866],[105.556946,23.095213],[105.557953,23.097071],[105.559731,23.100355],[105.561317,23.105497],[105.564896,23.11211],[105.564537,23.114105],[105.564499,23.114315],[105.562958,23.11774],[105.560532,23.123133],[105.560532,23.127018],[105.560532,23.127174],[105.561834,23.13038],[105.56292,23.133053],[105.563627,23.14148],[105.563721,23.142603],[105.563644,23.143599],[105.563324,23.147747],[105.562935,23.155462],[105.562141,23.16428],[105.561126,23.168198],[105.559761,23.173466],[105.559515,23.173899],[105.558052,23.176471],[105.555626,23.180735],[105.551094,23.185286],[105.549767,23.186666],[105.541383,23.186987],[105.539566,23.187057],[105.539314,23.187067],[105.524139,23.237379],[105.524521,23.247253],[105.557228,23.260176],[105.566651,23.28528],[105.586998,23.314384],[105.651314,23.3535],[105.659813,23.350128],[105.669983,23.330013],[105.68914,23.331778],[105.688553,23.340496],[105.667709,23.357309],[105.686531,23.367794],[105.682731,23.373732],[105.656174,23.38843],[105.647324,23.40144],[105.660431,23.410273],[105.696617,23.404142],[105.734695,23.433369],[105.755341,23.462221],[105.768249,23.467371],[105.802864,23.470158],[105.808289,23.476625],[105.812462,23.509935],[105.822861,23.518274],[105.849182,23.529713],[105.877587,23.531982],[105.892868,23.523596],[105.905769,23.50234],[105.922394,23.511404],[105.93261,23.511702],[105.956665,23.496944],[105.98288,23.492294],[105.994194,23.479971],[105.983643,23.459936],[105.990944,23.450571],[106.001633,23.453854],[106.018906,23.475306],[106.03254,23.485258],[106.064384,23.493025],[106.070274,23.504993],[106.082581,23.52664],[106.103706,23.536171],[106.116981,23.561722],[106.135384,23.569626],[106.136346,23.576446],[106.121285,23.588367],[106.116188,23.602797],[106.143479,23.660091],[106.154556,23.718212],[106.153748,23.726698],[106.141373,23.746826],[106.133262,23.797955],[106.152123,23.816414],[106.173096,23.818821],[106.188774,23.827393],[106.18795,23.838173],[106.169281,23.864235],[106.188522,23.865023],[106.194214,23.873772],[106.188911,23.881546],[106.165634,23.886013],[106.149292,23.899235],[106.13665,23.919817],[106.126648,23.955328],[106.112045,23.968325],[106.092834,23.996208],[106.096397,24.025187],[106.089409,24.037567],[106.054154,24.058228],[106.045937,24.093517],[105.998649,24.132044],[105.984878,24.129761],[105.957565,24.115568],[105.930023,24.126801],[105.916244,24.125198],[105.900215,24.108242],[105.902214,24.080749],[105.896202,24.054632],[105.891441,24.05234],[105.854141,24.06241],[105.840378,24.052322],[105.84314,24.032621],[105.838135,24.031015],[105.789078,24.037395],[105.788322,24.043352],[105.801079,24.060087],[105.787048,24.072678],[105.769272,24.076097],[105.762009,24.076548],[105.735992,24.062313],[105.69693,24.068445],[105.677696,24.046421],[105.660423,24.045475],[105.642624,24.060564],[105.62133,24.134127],[105.614861,24.139496],[105.597671,24.142006],[105.58033,24.135475],[105.563194,24.134873],[105.546585,24.129177],[105.531044,24.131657],[105.52755,24.118898],[105.514984,24.102499],[105.515411,24.078384],[105.505134,24.051407],[105.488785,24.026968],[105.478279,24.025564],[105.449463,24.036468],[105.437706,24.035057],[105.409645,24.041603],[105.40287,24.046619],[105.388237,24.074289],[105.346588,24.094521],[105.31842,24.121212],[105.304398,24.120466],[105.282654,24.111206],[105.275711,24.097658],[105.2733,24.078861],[105.264824,24.073095],[105.25254,24.075329],[105.205025,24.110384],[105.178795,24.143015],[105.178924,24.163179],[105.183884,24.171452],[105.191139,24.174467],[105.207443,24.170197],[105.218712,24.171856],[105.226929,24.181519],[105.230843,24.19895],[105.228271,24.211309],[105.178955,24.286219],[105.18087,24.302956],[105.193756,24.32983],[105.193199,24.339911],[105.18486,24.349949],[105.141525,24.378365],[105.108665,24.375204],[105.098786,24.389584],[105.105896,24.41506],[105.090469,24.432158],[105.039909,24.444689],[105.006058,24.437834],[104.977341,24.415878],[104.932686,24.411455],[104.906166,24.430979],[104.83419,24.449701],[104.782478,24.446781],[104.764015,24.461069],[104.751953,24.461201],[104.741783,24.447599],[104.713394,24.449196],[104.703186,24.439714],[104.70195,24.412436],[104.718689,24.342916],[104.711815,24.327965],[104.699555,24.323965],[104.680449,24.334884],[104.645928,24.367037],[104.608193,24.379073],[104.616535,24.396702],[104.627464,24.406578],[104.614935,24.422717],[104.589138,24.425706],[104.577161,24.420442],[104.567399,24.446058],[104.571453,24.451171],[104.564575,24.465596],[104.564573,24.475852],[104.555813,24.478446],[104.544699,24.493229],[104.547573,24.523017],[104.51763,24.538975],[104.514143,24.555511],[104.513094,24.56822],[104.505737,24.576605],[104.500664,24.593447],[104.503464,24.630518],[104.486532,24.640442],[104.483733,24.648896],[104.473336,24.648632],[104.47027,24.640327],[104.457279,24.637548],[104.446538,24.644163],[104.448378,24.647864],[104.465732,24.644381],[104.473506,24.653766],[104.489061,24.657802],[104.497863,24.673496],[104.5011,24.692051],[104.510479,24.705966],[104.51675,24.730663],[104.527609,24.734765],[104.555466,24.731402],[104.57039,24.717143],[104.593882,24.71286],[104.598288,24.699683],[104.630836,24.665817],[104.68679,24.657087],[104.697426,24.649466],[104.698952,24.635891],[104.713661,24.623714],[104.730133,24.623579],[104.738419,24.628029],[104.76265,24.662481],[104.84005,24.681372],[104.857025,24.703079],[104.866463,24.737652],[104.873146,24.745125],[104.912804,24.76438],[104.979851,24.77347],[105.032936,24.797791],[105.026627,24.821968],[105.036775,24.850183],[105.035446,24.86784],[105.039734,24.881359],[105.063873,24.896927],[105.072095,24.919263],[105.094984,24.932644],[105.132492,24.96701],[105.155647,24.969009],[105.189873,24.994993],[105.208107,24.998549],[105.239151,24.973314],[105.256447,24.969339],[105.259453,24.948204],[105.270012,24.935265],[105.32032,24.930126],[105.348587,24.942581],[105.375069,24.946011],[105.423653,24.936335],[105.43914,24.923319],[105.44611,24.911474],[105.454948,24.877893],[105.463799,24.863457],[105.484993,24.84659],[105.492004,24.820873],[105.506683,24.810123],[105.55442,24.802675],[105.594963,24.809631],[105.606384,24.801931],[105.620895,24.782127],[105.674638,24.777564],[105.711357,24.76646],[105.730049,24.751104],[105.757835,24.73711],[105.773964,24.717266],[105.807556,24.706184],[105.831505,24.708063],[105.872375,24.733021],[105.911034,24.727861],[105.929214,24.72982],[105.936562,24.725927],[105.945084,24.698656],[105.978302,24.669456],[105.995171,24.648066],[106.004951,24.642622],[106.020584,24.641598],[106.033264,24.6572],[106.052216,24.696808],[106.066414,24.705601],[106.099556,24.713299],[106.113213,24.727955],[106.130501,24.733841],[106.141769,24.759258],[106.172539,24.770752],[106.179544,24.789423],[106.198875,24.843113],[106.199432,24.868223],[106.189331,24.897049],[106.14347,24.956075],[106.14785,24.964886],[106.161133,24.967657],[106.189102,24.961866],[106.212753,24.985542],[106.24649,24.978878],[106.272232,24.984419],[106.301071,24.980848],[106.400154,25.012062],[106.411919,25.020117],[106.440208,25.027836],[106.459656,25.045528],[106.506233,25.056629],[106.516174,25.062517],[106.544159,25.085232],[106.567903,25.08761],[106.584038,25.092695],[106.596947,25.112001],[106.626366,25.130213],[106.634026,25.138338],[106.641418,25.168327],[106.654808,25.174067],[106.698936,25.183653],[106.717567,25.168165],[106.734108,25.167797],[106.761108,25.18679],[106.793999,25.178509],[106.85894,25.192095],[106.888687,25.189894],[106.894691,25.197292],[106.90062,25.231825],[106.919449,25.253242],[106.946747,25.251842],[106.974503,25.237612],[106.985451,25.244133],[106.984406,25.265265],[107.007149,25.278284],[107.00161,25.316107],[107.009216,25.349842],[107.003632,25.357515],[106.977425,25.3687],[106.970978,25.404282],[106.958908,25.417385],[106.959473,25.43697],[106.968887,25.447296],[106.991409,25.451281],[107.002777,25.482949],[107.017708,25.499643],[107.033707,25.507547],[107.057068,25.511499],[107.066414,25.518808],[107.060551,25.562361],[107.089233,25.572578],[107.11808,25.567526],[107.14782,25.571917],[107.171707,25.58186],[107.201462,25.610809],[107.216171,25.610678],[107.22451,25.607851],[107.231484,25.596558],[107.226082,25.567728],[107.228272,25.559456],[107.259804,25.546101],[107.324616,25.503557],[107.335899,25.488985],[107.336136,25.466751],[107.308205,25.440208],[107.306549,25.428995],[107.329636,25.411579],[107.353607,25.405382],[107.376022,25.415928],[107.398056,25.396448],[107.419777,25.392786],[107.419449,25.386601],[107.406067,25.36978],[107.403595,25.354679],[107.424355,25.316185],[107.428337,25.291849],[107.444755,25.290298],[107.472008,25.304216],[107.477303,25.303013],[107.484177,25.287582],[107.48584,25.279541],[107.462616,25.226162],[107.470833,25.216675],[107.502464,25.21908],[107.571808,25.260467],[107.605103,25.271997],[107.62796,25.313211],[107.653081,25.318687],[107.665665,25.313444],[107.654274,25.296392],[107.657806,25.261969],[107.670906,25.241869],[107.690147,25.227192],[107.690506,25.20083],[107.696518,25.197088],[107.702629,25.199991],[107.73793,25.243095],[107.749069,25.244099],[107.758667,25.227474],[107.752212,25.202803],[107.755821,25.191525],[107.778534,25.173353],[107.785355,25.157679],[107.77076,25.129679],[107.772957,25.124607],[107.785317,25.123987],[107.810226,25.133516],[107.834097,25.123912],[107.857887,25.128523],[107.899696,25.16577],[107.967132,25.18183],[107.997833,25.199446],[108.028343,25.200533],[108.044098,25.189911],[108.061462,25.193113],[108.073448,25.189972],[108.109444,25.204885],[108.117462,25.233744],[108.129501,25.237112],[108.130524,25.262411],[108.138649,25.270426],[108.129341,25.294088],[108.147812,25.320511],[108.144409,25.332832],[108.131668,25.344002],[108.147354,25.353584],[108.147858,25.362097],[108.132378,25.380321],[108.140175,25.390854],[108.177002,25.396826],[108.182297,25.406607],[108.173355,25.426373],[108.147568,25.432625],[108.143616,25.437809],[108.153969,25.447718],[108.188438,25.457073],[108.203392,25.448711],[108.214279,25.431519],[108.236206,25.427227],[108.242806,25.43589],[108.235169,25.454542],[108.238976,25.463366],[108.251106,25.47377],[108.27697,25.482895],[108.295151,25.504007],[108.300292,25.516782],[108.306854,25.530018],[108.322708,25.534531],[108.336548,25.529573],[108.348663,25.513779],[108.392029,25.486305],[108.41127,25.441032],[108.44564,25.454458],[108.472717,25.456684],[108.486786,25.452179],[108.503769,25.433033],[108.547615,25.404377],[108.556213,25.375622],[108.580864,25.36307],[108.580124,25.342377],[108.592712,25.325653],[108.600083,25.324896],[108.606995,25.331709],[108.61557,25.333273],[108.620727,25.339817],[108.618507,25.397202],[108.613815,25.412493],[108.592735,25.433859],[108.594673,25.46698],[108.606774,25.479879],[108.625313,25.478905],[108.634049,25.484606],[108.635162,25.490604],[108.62664,25.506729],[108.628937,25.516199],[108.64508,25.519762],[108.662254,25.512779],[108.679024,25.522097],[108.678078,25.529428],[108.659462,25.553381],[108.658112,25.566906],[108.664734,25.586117],[108.692528,25.611748],[108.717346,25.624676],[108.764351,25.634153],[108.779907,25.631256],[108.781082,25.624619],[108.766701,25.610539],[108.765961,25.599037],[108.792832,25.579374],[108.792274,25.570864],[108.779724,25.565092],[108.778099,25.558855],[108.783607,25.551388],[108.79847,25.545259],[108.804962,25.528393],[108.812241,25.531757],[108.821785,25.546652],[108.834343,25.55196],[108.87413,25.554365],[108.893669,25.543497],[108.934181,25.558533],[108.948509,25.553299],[108.965393,25.535936],[108.99176,25.536671],[109.009674,25.518406],[109.027947,25.518061],[109.067261,25.541767],[109.070168,25.548254],[109.059723,25.561842],[109.036842,25.575197],[109.033714,25.59053],[109.036873,25.620453],[109.030174,25.647892],[109.034698,25.661531],[109.061767,25.69006],[109.07075,25.722568],[109.070229,25.733633],[109.061424,25.74128],[109.036858,25.737146],[109.022659,25.724016],[109.00061,25.732788],[108.978012,25.720642],[108.968338,25.698633],[108.937653,25.673691],[108.901268,25.676424],[108.889549,25.699854],[108.893074,25.71233],[108.915504,25.731377],[108.92791,25.733458],[108.952957,25.727051],[108.963036,25.730923],[108.971436,25.753136],[108.991066,25.762011],[108.984367,25.777273],[108.987526,25.783997],[109.036858,25.783726],[109.044731,25.789165],[109.065803,25.779293],[109.093109,25.804575],[109.115669,25.807745],[109.131935,25.796324],[109.13385,25.789698],[109.124237,25.763336],[109.125473,25.753252],[109.144852,25.750155],[109.176048,25.765873],[109.175819,25.776667],[109.157333,25.79747],[109.165268,25.807489],[109.173559,25.806506],[109.185196,25.803019],[109.194588,25.79147],[109.194237,25.77125],[109.205963,25.757214],[109.203316,25.737642],[109.222878,25.737984],[109.233307,25.725073],[109.257042,25.732603],[109.277038,25.723757],[109.329864,25.738661],[109.332252,25.746511],[109.309479,25.767263],[109.30751,25.776878],[109.32827,25.794453],[109.330849,25.831709],[109.339836,25.840588],[109.354362,25.838989],[109.362671,25.843491],[109.383972,25.873701],[109.387817,25.89926],[109.408508,25.908554],[109.426704,25.92906],[109.430275,25.942438],[109.424698,25.954983],[109.401039,25.967236],[109.457756,25.998461],[109.468506,26.009655],[109.47802,26.032774],[109.491898,26.0261],[109.504364,26.012741],[109.508652,26.001324],[109.524223,25.999035],[109.535866,26.003347],[109.546738,26.022346],[109.593804,26.026039],[109.614876,26.045414],[109.636215,26.048943],[109.643226,26.041004],[109.647438,26.017868],[109.700035,26.010578],[109.706963,26.007462],[109.717987,25.987402],[109.706612,25.966341],[109.685875,25.957779],[109.657066,25.883638],[109.67617,25.882303],[109.742417,25.892651],[109.753685,25.887983],[109.758071,25.879739],[109.763862,25.872044],[109.774597,25.868975],[109.801674,25.878069],[109.808724,25.882986],[109.821472,25.914623],[109.820534,25.926096],[109.804069,25.953669],[109.801933,25.976837],[109.780098,25.988947],[109.77771,25.995344],[109.797424,26.037643],[109.810066,26.044245],[109.835724,26.03241],[109.851814,26.029636],[109.864487,26.034164],[109.87606,26.060728],[109.881287,26.086748],[109.895599,26.101172],[109.902809,26.148346],[109.910072,26.157856],[109.934624,26.170795],[109.961769,26.198921],[109.979851,26.183296],[110.0038,26.18519],[110.016075,26.163979],[110.022774,26.159464],[110.028633,26.159534],[110.046829,26.17238],[110.081276,26.171169],[110.087059,26.138165],[110.070137,26.106964],[110.06929,26.074339],[110.060142,26.053104],[110.063294,26.04648],[110.083527,26.038444],[110.093155,26.022476],[110.110535,26.038063],[110.135689,26.023415],[110.150749,26.021053],[110.161117,26.026909],[110.176971,26.063599],[110.19191,26.071341],[110.199883,26.065224],[110.207504,26.046242],[110.229538,26.035908],[110.240616,26.025457],[110.246689,26.006918],[110.241165,25.978611],[110.243576,25.9683],[110.257118,25.964535],[110.278801,25.968897],[110.320862,25.978725],[110.351746,26.042873],[110.353203,26.049547],[110.348526,26.05777],[110.3684,26.081615],[110.368545,26.092182],[110.418297,26.136742],[110.433136,26.157087],[110.469345,26.183359],[110.485809,26.168804],[110.512901,26.190166],[110.538086,26.224596],[110.543538,26.265839],[110.551686,26.290209],[110.579536,26.300474],[110.590561,26.321938],[110.612648,26.337496],[110.618294,26.333637],[110.621231,26.319191],[110.63047,26.31398],[110.64579,26.313408],[110.662582,26.321112],[110.676651,26.318689],[110.693047,26.312149],[110.7062,26.295248],[110.716133,26.297615],[110.727745,26.315149],[110.736923,26.317282],[110.745506,26.297131],[110.727562,26.272663],[110.756553,26.252422],[110.783798,26.261791],[110.831795,26.259573],[110.850861,26.271633],[110.893715,26.276712],[110.904198,26.273329],[110.916657,26.258561],[110.92794,26.272774],[110.93293,26.292322],[110.922813,26.319365],[110.941597,26.33853],[110.934517,26.369722],[110.937805,26.375942],[110.958695,26.386391],[110.977104,26.384649],[110.990539,26.356245],[110.994301,26.34412],[111.03511,26.338554],[111.033257,26.324642],[111.060158,26.327425],[111.087509,26.308874],[111.108391,26.312584],[111.139923,26.309801],[111.165894,26.31444],[111.184448,26.304237],[111.189087,26.308874],[111.200211,26.308874],[111.198852,26.286482],[111.195091,26.281464],[111.210144,26.26491],[111.228706,26.263153],[111.242752,26.266665],[111.250297,26.279194],[111.25679,26.281977],[111.279053,26.269918],[111.284622,26.259716],[111.283638,26.23345],[111.278305,26.223328],[111.261741,26.217764],[111.257164,26.212008],[111.265434,26.177586],[111.248436,26.149282],[111.251274,26.138958],[111.262512,26.132334],[111.266761,26.122309],[111.264877,26.111444],[111.243805,26.084044],[111.242058,26.073244],[111.247971,26.057648],[111.22303,26.048143],[111.212616,26.038692],[111.195229,25.986954],[111.193306,25.95594],[111.204338,25.932787],[111.21711,25.919054],[111.215401,25.897919],[111.23275,25.885119],[111.245537,25.863346],[111.262589,25.862024],[111.276596,25.854721],[111.28701,25.859806],[111.292549,25.881641],[111.325058,25.901949],[111.359924,25.901585],[111.367821,25.897701],[111.377258,25.884405],[111.399139,25.885376],[111.427132,25.880846],[111.44722,25.889616],[111.449539,25.869869],[111.473953,25.875427],[111.484383,25.87384],[111.486687,25.865805],[111.48262,25.860056],[111.453414,25.851715],[111.419578,25.836275],[111.418335,25.822033],[111.427513,25.807354],[111.427025,25.795641],[111.436462,25.777748],[111.434692,25.772461],[111.410545,25.77103],[111.394836,25.744122],[111.382401,25.736513],[111.368927,25.740383],[111.349121,25.733442],[111.31736,25.733582],[111.29937,25.715843],[111.298066,25.70796],[111.308594,25.685556],[111.303886,25.641676],[111.333939,25.606165],[111.310966,25.559706],[111.322952,25.534477],[111.322212,25.526207],[111.299736,25.49123],[111.296982,25.478361],[111.291245,25.444351],[111.254089,25.412998],[111.230888,25.379156],[111.200554,25.360214],[111.175469,25.361725],[111.165871,25.354338],[111.155838,25.330641],[111.134911,25.307589],[111.121292,25.296276],[111.098666,25.287739],[111.091987,25.281908],[111.104362,25.230518],[111.098862,25.216486],[111.060036,25.188288],[111.015091,25.173599],[110.992393,25.160622],[110.971886,25.119862],[110.97152,25.094599],[110.951645,25.077724],[110.942009,25.040926],[110.952339,25.000563],[110.979836,24.959143],[110.984009,24.935511],[110.991646,24.922689],[111.001495,24.920902],[111.016838,24.930628],[111.043106,24.927082],[111.091987,24.944536],[111.097305,24.99761],[111.091377,25.024912],[111.093872,25.031355],[111.108734,25.040377],[111.136261,25.042334],[111.152115,25.059164],[111.18013,25.067083],[111.187691,25.072395],[111.191948,25.082977],[111.214134,25.09638],[111.22065,25.113169],[111.243866,25.125881],[111.263016,25.145697],[111.275925,25.141836],[111.284821,25.125328],[111.301033,25.111599],[111.338226,25.097239],[111.35717,25.104179],[111.369743,25.131313],[111.389717,25.131134],[111.402405,25.105671],[111.423637,25.106178],[111.431229,25.101143],[111.413345,25.068262],[111.41288,25.044147],[111.433868,25.030184],[111.461218,25.02536],[111.463448,25.015776],[111.459427,24.998545],[111.43293,24.987007],[111.427887,24.982403],[111.425385,24.969767],[111.434761,24.947281],[111.464821,24.931725],[111.463081,24.916334],[111.447701,24.907347],[111.441658,24.895853],[111.456062,24.880495],[111.443985,24.859802],[111.44754,24.846949],[111.466484,24.821495],[111.474075,24.800383],[111.461784,24.76086],[111.453728,24.751888],[111.448975,24.727076],[111.425842,24.70039],[111.422592,24.686373],[111.432442,24.671009],[111.470338,24.665079],[111.497429,24.66149],[111.517845,24.634426],[111.54377,24.645945],[111.5541,24.638151],[111.558128,24.639305],[111.566932,24.651758],[111.580765,24.689621],[111.58857,24.69606],[111.624336,24.681397],[111.633911,24.683929],[111.638695,24.699549],[111.632652,24.718603],[111.634415,24.727791],[111.671722,24.772594],[111.684326,24.781557],[111.747841,24.776514],[111.765251,24.788452],[111.774071,24.789598],[111.788933,24.777195],[111.80304,24.773973],[111.830017,24.77993],[111.863533,24.774853],[111.863762,24.76337],[111.86779,24.758774],[111.898552,24.76655],[111.933067,24.760078],[111.945694,24.769476],[111.955773,24.770609],[112.015915,24.739962],[112.006813,24.731024],[111.972534,24.725342],[111.952858,24.716417],[111.937164,24.688654],[111.948189,24.666592],[111.94664,24.652357],[111.941582,24.643868],[111.925705,24.638607],[111.920906,24.631266],[111.934281,24.597445],[111.960632,24.583084],[111.996178,24.549169],[111.999832,24.511045],[111.996269,24.497503],[111.981628,24.478699],[111.980591,24.468597],[111.996613,24.446985],[112.014687,24.439373],[112.030701,24.416609],[112.03714,24.390419],[112.050674,24.379599],[112.0569,24.36512],[112.051063,24.347221],[112.016746,24.298384],[111.988327,24.281446],[111.973953,24.259657],[111.962158,24.259676],[111.948875,24.267733],[111.93217,24.23949],[111.930222,24.236073],[111.916176,24.236092],[111.907616,24.225311],[111.899582,24.222105],[111.871994,24.228792],[111.865692,24.211578],[111.865623,24.176909],[111.876618,24.159449],[111.877602,24.149345],[111.870514,24.117897],[111.870712,24.090345],[111.876198,24.077713],[111.906189,24.043701],[111.910927,24.032677],[111.910614,24.005815],[111.922852,24],[111.926065,23.976345],[111.908783,23.952131],[111.885902,23.943941],[111.872879,23.942961],[111.847977,23.949932],[111.844139,23.944477],[111.857277,23.920225],[111.849403,23.911381],[111.816177,23.89712],[111.806801,23.88875],[111.820488,23.850962],[111.809593,23.823345],[111.799972,23.815207],[111.767464,23.813543],[111.742554,23.818892],[111.695908,23.841927],[111.689377,23.83971],[111.685402,23.8237],[111.679848,23.819637],[111.662781,23.831993],[111.652169,23.827699],[111.636269,23.812113],[111.631706,23.788769],[111.619789,23.7756],[111.61914,23.746016],[111.611214,23.732115],[111.614906,23.727943],[111.649323,23.725256],[111.660156,23.71435],[111.618714,23.676516],[111.611053,23.645405],[111.604027,23.64296],[111.582649,23.648935],[111.562767,23.636078],[111.542587,23.638823],[111.51931,23.633339],[111.499161,23.638372],[111.482857,23.63212],[111.477524,23.623001],[111.47789,23.613363],[111.485863,23.591484],[111.485168,23.576582],[111.47894,23.55725],[111.446114,23.503117],[111.424156,23.481318],[111.396118,23.470819],[111.400993,23.461592],[111.385887,23.449354],[111.387588,23.424101],[111.382942,23.410152],[111.387383,23.385328],[111.385071,23.379387],[111.372528,23.37171],[111.355209,23.338614],[111.370336,23.322183],[111.378052,23.312231],[111.355186,23.293413],[111.351143,23.287716],[111.352287,23.279446],[111.364273,23.2612],[111.368668,23.233166],[111.382004,23.203203],[111.383232,23.180475],[111.392281,23.167536],[111.389442,23.159073],[111.373237,23.155106],[111.378166,23.130045],[111.37278,23.094761],[111.384773,23.078119],[111.413017,23.0721],[111.42598,23.053839],[111.424797,23.038248],[111.389664,23.008541],[111.394241,22.996563],[111.391876,22.985342],[111.359734,22.969794],[111.35408,22.960474],[111.369828,22.94046],[111.371887,22.93276],[111.351807,22.892569],[111.297638,22.842604],[111.288582,22.830984],[111.284363,22.807617],[111.237213,22.783268],[111.221787,22.756327],[111.199623,22.746199],[111.171043,22.740025],[111.113312,22.744648],[111.0867,22.735916],[111.061668,22.737038],[111.053917,22.731133],[111.055107,22.724699],[111.079269,22.710733],[111.085594,22.696428],[111.078987,22.682507],[111.060021,22.667284],[111.051468,22.654041],[111.020714,22.650154],[110.995827,22.639099],[110.962677,22.646006],[110.953743,22.643318],[110.949211,22.635319],[110.949562,22.618563],[110.942833,22.613333],[110.925949,22.608637],[110.905678,22.614061],[110.895752,22.612295],[110.885399,22.588039],[110.878189,22.584648],[110.860153,22.590509],[110.845497,22.586019],[110.816032,22.585756],[110.809303,22.580751],[110.7995,22.561077],[110.789864,22.563435],[110.786728,22.575159],[110.77813,22.584394],[110.764992,22.583788],[110.75766,22.562948],[110.749512,22.565523],[110.745773,22.562334],[110.754021,22.538414],[110.738159,22.50202],[110.739899,22.468731],[110.727226,22.460775],[110.719551,22.460821],[110.690964,22.478432],[110.681541,22.475733],[110.69104,22.452955],[110.707573,22.445057],[110.708023,22.366789],[110.718369,22.362137],[110.736931,22.364321],[110.744171,22.339029],[110.762833,22.322159],[110.769303,22.294117],[110.781647,22.292662],[110.783836,22.288288],[110.779895,22.282597],[110.767449,22.276686],[110.753121,22.277464],[110.724327,22.296459],[110.693802,22.276672],[110.689682,22.252596],[110.659973,22.242208],[110.644531,22.225081],[110.651337,22.208746],[110.671753,22.194172],[110.673683,22.187046],[110.666474,22.179281],[110.652107,22.174313],[110.634918,22.150309],[110.627991,22.14851],[110.618652,22.156364],[110.600166,22.162201],[110.598312,22.181032],[110.592171,22.185885],[110.568024,22.195189],[110.552948,22.194805],[110.538307,22.183861],[110.520859,22.153418],[110.50972,22.148422],[110.493667,22.148497],[110.478401,22.155912],[110.465157,22.175711],[110.437393,22.19993],[110.414948,22.208748],[110.408523,22.207855],[110.404266,22.195478],[110.387413,22.183151],[110.381416,22.169863],[110.36982,22.170139],[110.354118,22.194757],[110.346718,22.19685],[110.338303,22.19298],[110.322647,22.17169],[110.326531,22.153545],[110.35437,22.140129],[110.363701,22.128618],[110.362663,22.117605],[110.348999,22.096769],[110.348747,22.041685],[110.360253,22.018459],[110.35099,21.987967],[110.353661,21.978775],[110.377274,21.963995],[110.379679,21.954242],[110.372467,21.940601],[110.372932,21.932566],[110.383987,21.92403],[110.386147,21.912087],[110.381867,21.893511],[110.36779,21.885073],[110.344902,21.892735],[110.325401,21.886379],[110.30603,21.910549],[110.295937,21.914255],[110.286249,21.911722],[110.270958,21.892534],[110.242561,21.877705],[110.230743,21.880495],[110.216744,21.892242],[110.16671,21.895824],[110.136368,21.886721],[110.11866,21.899158],[110.110519,21.89757],[110.100372,21.879461],[110.056221,21.864174],[110.039223,21.864895],[109.991692,21.881733],[109.979362,21.879915],[109.945053,21.844614],[109.935417,21.827412],[109.930634,21.750067],[109.921967,21.725515],[109.90274,21.697535],[109.904938,21.682613],[109.899002,21.6576],[109.888901,21.651871],[109.872673,21.662214],[109.851753,21.647541],[109.797119,21.639767],[109.783592,21.645969],[109.772529,21.673515],[109.764508,21.67007],[109.740532,21.620956],[109.746586,21.579512],[109.746199,21.557813],[109.757603,21.534368],[109.763374,21.502822],[109.755634,21.494331],[109.754061,21.459984],[109.700629,21.485046],[109.673632,21.501807],[109.658752,21.524473],[109.674922,21.567008],[109.673677,21.610524],[109.63765,21.590461],[109.633719,21.571876],[109.609596,21.578745],[109.608225,21.602071],[109.595467,21.631415],[109.578567,21.63778],[109.581895,21.655827],[109.563919,21.666986],[109.554413,21.697683],[109.56094,21.716022],[109.592458,21.727952],[109.600241,21.738133],[109.593985,21.761346],[109.575041,21.737454],[109.547884,21.736716],[109.530963,21.716641],[109.522812,21.692945],[109.536272,21.655667],[109.508786,21.653813],[109.468326,21.666152],[109.506291,21.649559],[109.53204,21.645713],[109.583399,21.586121],[109.585629,21.571073],[109.570798,21.536625],[109.543259,21.506524],[109.557487,21.493473],[109.549808,21.477972],[109.519259,21.49071],[109.450426,21.458941],[109.416474,21.454483],[109.393796,21.460075],[109.339868,21.451382],[109.32783,21.484825],[109.328697,21.467365],[109.301163,21.442874],[109.253252,21.430782],[109.234227,21.45904],[109.221821,21.420501],[109.204639,21.422974],[109.158623,21.402479],[109.091063,21.426838],[109.042916,21.450587],[109.048828,21.457822],[109.071621,21.478925],[109.100935,21.483289],[109.142288,21.50012],[109.161217,21.517449],[109.167736,21.540229],[109.158336,21.557127],[109.150306,21.578253],[109.129051,21.585287],[109.096458,21.584831],[109.065884,21.594621],[109.017804,21.617218],[109.004072,21.603766],[108.965467,21.596902],[108.907345,21.619507],[108.905519,21.638872],[108.875105,21.65832],[108.850657,21.684518],[108.863364,21.704306],[108.863544,21.742889],[108.886371,21.738544],[108.905971,21.753843],[108.909847,21.755135],[108.93215,21.760899],[108.937844,21.764466],[108.928333,21.760811],[108.920868,21.75879],[108.865584,21.751099],[108.856093,21.765095],[108.839269,21.684273],[108.845973,21.648122],[108.866409,21.640366],[108.86491,21.625543],[108.832268,21.620469],[108.810563,21.638234],[108.786957,21.633876],[108.752154,21.617373],[108.731372,21.617843],[108.725858,21.667283],[108.697729,21.713135],[108.675905,21.670482],[108.648558,21.666121],[108.639298,21.694422],[108.607418,21.700297],[108.591273,21.713332],[108.597229,21.730511],[108.590429,21.764759],[108.561696,21.789609],[108.611558,21.845659],[108.599976,21.865141],[108.579533,21.868878],[108.573579,21.890266],[108.536373,21.897275],[108.471677,21.847452],[108.498966,21.817625],[108.507134,21.796669],[108.503677,21.762881],[108.516669,21.769914],[108.530984,21.751167],[108.523694,21.727832],[108.503346,21.730293],[108.502452,21.754184],[108.483979,21.738696],[108.517445,21.707694],[108.540627,21.728019],[108.572015,21.686474],[108.551339,21.643844],[108.531656,21.631664],[108.520695,21.59778],[108.475655,21.581113],[108.474902,21.558811],[108.444354,21.551331],[108.426053,21.55471],[108.40133,21.539508],[108.374566,21.53957],[108.380842,21.574671],[108.398154,21.574682],[108.393018,21.598351],[108.419559,21.608436],[108.417744,21.632758],[108.455928,21.655969],[108.433579,21.678645],[108.391927,21.662094],[108.374597,21.670647],[108.387097,21.656238],[108.366479,21.638925],[108.374521,21.624976],[108.360511,21.600713],[108.353082,21.556328],[108.335945,21.566072],[108.326146,21.603098],[108.365459,21.675157],[108.344537,21.685483],[108.314346,21.667992],[108.323869,21.648488],[108.310856,21.597039],[108.323514,21.588075],[108.277603,21.539579],[108.230777,21.505724],[108.22666,21.52745],[108.244662,21.541407],[108.259377,21.575375],[108.247731,21.596404],[108.250734,21.612179],[108.21532,21.625847],[108.204698,21.603129],[108.175608,21.599635],[108.175259,21.58375],[108.151992,21.578937],[108.140577,21.558887],[108.173141,21.54537],[108.186308,21.531545],[108.146427,21.523211],[108.104371,21.531893],[108.086683,21.541643],[108.072098,21.534509],[108.031269,21.549687],[108.023933,21.548086],[108.019737,21.544205],[108.004387,21.548325],[108.002968,21.54784],[108.002495,21.545313],[108.001221,21.54467],[108,21.544445],[107.994568,21.542383],[107.989998,21.540146],[107.985268,21.539898],[107.9758,21.537836],[107.967911,21.536118],[107.964127,21.532866],[107.959091,21.537352],[107.953682,21.54258],[107.950615,21.547037],[107.947662,21.558107],[107.938881,21.572941],[107.931175,21.582245],[107.924187,21.587128],[107.917679,21.586889],[107.902229,21.590025],[107.897972,21.59413],[107.887581,21.607147],[107.886459,21.61084],[107.887405,21.620382],[107.886635,21.626642],[107.881126,21.63237],[107.880539,21.63298],[107.867409,21.647137],[107.86039,21.650547],[107.854973,21.650942],[107.854103,21.651005],[107.850906,21.647743],[107.847717,21.644848],[107.839935,21.641283],[107.833237,21.644398],[107.818794,21.655552],[107.813339,21.658571],[107.802299,21.657352],[107.801521,21.657267],[107.793579,21.652233],[107.78524,21.647203],[107.778496,21.643621],[107.769798,21.640434],[107.760368,21.640566],[107.748955,21.639988],[107.740265,21.637533],[107.728394,21.632549],[107.722031,21.627491],[107.715858,21.621454],[107.706528,21.616674],[107.69664,21.612764],[107.689346,21.609091],[107.686653,21.608183],[107.677917,21.608971],[107.673599,21.609396],[107.669708,21.61202],[107.666206,21.614273],[107.662674,21.614687],[107.660675,21.612509],[107.655922,21.609999],[107.647606,21.606064],[107.642876,21.605391],[107.63855,21.60508],[107.633812,21.603672],[107.626328,21.602299],[107.620422,21.601641],[107.617256,21.600578],[107.609535,21.596636],[107.605186,21.594854],[107.601143,21.593046],[107.601059,21.59454],[107.594116,21.603451],[107.587494,21.607946],[107.575752,21.611403],[107.565918,21.610424],[107.559959,21.606089],[107.553185,21.599926],[107.547615,21.595219],[107.542419,21.590502],[107.534569,21.5895],[107.525146,21.590351],[107.514206,21.594898],[107.500107,21.598379],[107.495331,21.599617],[107.49231,21.600401],[107.492737,21.605452],[107.494041,21.614258],[107.492157,21.620161],[107.487358,21.627893],[107.485023,21.644138],[107.482651,21.652027],[107.479564,21.655698],[107.478844,21.656555]]]]},"type":"Feature","properties":{"name":"广西壮族自治区","gb":"156450000"}}],"type":"FeatureCollection","crs":{"type":"name","properties":{"name":"urn:ogc:def:crs:EPSG::4490"}}}
