# Supplementary material for: Spatio-temporal evolution and multi-scenario simulation of land use landscape pattern in northern Guangxi
Source: Sci Rep. 2025 Nov 26;15:45369. doi: 10.1038/s41598-025-29312-8 (PMC12749889; doi:10.1038/s41598-025-29312-8)
Supplement: Supplementary file 1 — Supplementary Material 1 [file 41598_2025_29312_MOESM1_ESM.zip › Supplementary Materials/Guilin.geojson]

{"features":[{"geometry":{"type":"MultiPolygon","coordinates":[[[[111.03511,26.338554],[111.033257,26.324642],[111.060158,26.327425],[111.087509,26.308874],[111.108391,26.312584],[111.139923,26.309801],[111.165894,26.31444],[111.184448,26.304237],[111.189087,26.308874],[111.200211,26.308874],[111.198852,26.286482],[111.195091,26.281464],[111.210144,26.26491],[111.228706,26.263153],[111.242752,26.266665],[111.250297,26.279194],[111.25679,26.281977],[111.279053,26.269918],[111.284622,26.259716],[111.283638,26.23345],[111.278305,26.223328],[111.261741,26.217764],[111.257164,26.212008],[111.265434,26.177586],[111.248436,26.149282],[111.251274,26.138958],[111.262512,26.132334],[111.266761,26.122309],[111.264877,26.111444],[111.243805,26.084044],[111.242058,26.073244],[111.247971,26.057648],[111.22303,26.048143],[111.212616,26.038692],[111.195229,25.986954],[111.193306,25.95594],[111.204338,25.932787],[111.21711,25.919054],[111.215401,25.897919],[111.23275,25.885119],[111.245537,25.863346],[111.262589,25.862024],[111.276596,25.854721],[111.28701,25.859806],[111.292549,25.881641],[111.325058,25.901949],[111.359924,25.901585],[111.367821,25.897701],[111.377258,25.884405],[111.399139,25.885376],[111.427132,25.880846],[111.44722,25.889616],[111.449539,25.869869],[111.473953,25.875427],[111.484383,25.87384],[111.486687,25.865805],[111.48262,25.860056],[111.453414,25.851715],[111.419578,25.836275],[111.418335,25.822033],[111.427513,25.807354],[111.427025,25.795641],[111.436462,25.777748],[111.434692,25.772461],[111.410545,25.77103],[111.394836,25.744122],[111.382401,25.736513],[111.368927,25.740383],[111.349121,25.733442],[111.31736,25.733582],[111.29937,25.715843],[111.298066,25.70796],[111.308594,25.685556],[111.303886,25.641676],[111.333939,25.606165],[111.310966,25.559706],[111.322952,25.534477],[111.322212,25.526207],[111.299736,25.49123],[111.296982,25.478361],[111.291245,25.444351],[111.254089,25.412998],[111.230888,25.379156],[111.200554,25.360214],[111.175469,25.361725],[111.165871,25.354338],[111.155838,25.330641],[111.134911,25.307589],[111.121292,25.296276],[111.098666,25.287739],[111.091987,25.281908],[111.104362,25.230518],[111.098862,25.216486],[111.060036,25.188288],[111.015091,25.173599],[110.992393,25.160622],[110.971886,25.119862],[110.97152,25.094599],[110.951645,25.077724],[110.942009,25.040926],[110.952339,25.000563],[110.979836,24.959143],[110.984009,24.935511],[110.991646,24.922689],[111.001495,24.920902],[111.016838,24.930628],[111.043106,24.927082],[111.091987,24.944536],[111.092535,24.936935],[111.114855,24.900263],[111.126279,24.897077],[111.146055,24.907796],[111.165811,24.906231],[111.172676,24.876936],[111.158746,24.842841],[111.157059,24.828836],[111.16983,24.807222],[111.171059,24.773104],[111.152077,24.776774],[111.131671,24.740013],[111.123051,24.734159],[111.099605,24.731821],[111.102419,24.708181],[111.083767,24.709796],[111.062079,24.680241],[111.046942,24.674951],[111.03769,24.679951],[111.024673,24.676871],[111.003659,24.63382],[110.987795,24.632918],[110.987716,24.625941],[110.987938,24.617129],[111.005369,24.61029],[110.978386,24.585757],[110.979371,24.581393],[110.991849,24.559642],[111.013094,24.550975],[111.014643,24.52697],[111.042439,24.500394],[111.024199,24.485997],[111.03783,24.469207],[111.03651,24.45339],[111.015648,24.452125],[111.011939,24.443216],[111.01795,24.435676],[111.017541,24.424875],[110.994995,24.402438],[110.985729,24.375176],[110.96449,24.367978],[110.99197,24.356585],[111.012654,24.356091],[111.020707,24.348945],[111.019124,24.334683],[111.010206,24.334672],[110.99859,24.312311],[110.987112,24.311565],[110.971064,24.29707],[110.955133,24.301559],[110.954698,24.318579],[110.948353,24.335045],[110.938896,24.338081],[110.918911,24.305483],[110.906271,24.300573],[110.904896,24.289476],[110.880327,24.262787],[110.870472,24.299656],[110.871423,24.317095],[110.858012,24.326383],[110.851803,24.387134],[110.844876,24.394367],[110.835368,24.397918],[110.800501,24.377792],[110.785136,24.358178],[110.79353,24.324808],[110.780414,24.317926],[110.766126,24.321031],[110.755413,24.33254],[110.738491,24.331806],[110.738987,24.325413],[110.734338,24.326223],[110.692625,24.344411],[110.678059,24.346917],[110.668408,24.357853],[110.655851,24.359189],[110.645374,24.36628],[110.633351,24.390061],[110.611124,24.400821],[110.58756,24.396893],[110.579987,24.369247],[110.567176,24.363534],[110.550245,24.369006],[110.546364,24.379931],[110.547883,24.407119],[110.531817,24.403979],[110.524182,24.385404],[110.502016,24.362631],[110.504265,24.359859],[110.498706,24.346218],[110.482811,24.350267],[110.475301,24.362335],[110.464236,24.361854],[110.458925,24.352442],[110.460682,24.348492],[110.463972,24.345937],[110.466256,24.350724],[110.474733,24.339342],[110.456635,24.316366],[110.448988,24.31706],[110.425005,24.338645],[110.416393,24.340036],[110.3997,24.324695],[110.383956,24.331132],[110.364158,24.327889],[110.358053,24.319834],[110.346938,24.320525],[110.32576,24.30012],[110.321848,24.279719],[110.313108,24.288663],[110.311103,24.300316],[110.267464,24.308186],[110.253503,24.335173],[110.263363,24.350634],[110.263355,24.364632],[110.230465,24.354206],[110.227673,24.360122],[110.233676,24.361013],[110.225596,24.365878],[110.214442,24.348242],[110.195438,24.349632],[110.192447,24.355592],[110.197466,24.371272],[110.185729,24.37431],[110.183073,24.385001],[110.19903,24.394621],[110.204702,24.403262],[110.202034,24.406466],[110.18492,24.406628],[110.199466,24.41716],[110.192166,24.42547],[110.19943,24.453092],[110.164237,24.440312],[110.153143,24.447482],[110.142705,24.441798],[110.127322,24.451827],[110.114033,24.452484],[110.111925,24.464506],[110.128021,24.47818],[110.13263,24.527668],[110.157734,24.540762],[110.167957,24.552487],[110.159429,24.570012],[110.159352,24.593243],[110.147906,24.622412],[110.151422,24.628265],[110.160094,24.626918],[110.171478,24.632025],[110.169129,24.647209],[110.161512,24.651682],[110.147819,24.64388],[110.137453,24.64808],[110.133951,24.654051],[110.130416,24.655747],[110.127375,24.650805],[110.105357,24.659068],[110.09332,24.650241],[110.086726,24.651036],[110.061997,24.687802],[110.057475,24.687242],[110.050973,24.672553],[110.022843,24.662411],[110.016951,24.664829],[110.016183,24.673346],[110.009456,24.679076],[109.999918,24.675646],[109.984543,24.681018],[109.98063,24.701233],[109.984531,24.70516],[109.980187,24.712699],[109.970517,24.710203],[109.972968,24.706113],[109.968995,24.700384],[109.955735,24.701124],[109.946968,24.719969],[109.934207,24.720751],[109.935262,24.736152],[109.944336,24.753144],[109.943356,24.767297],[109.935248,24.779737],[109.932867,24.781789],[109.926348,24.775605],[109.925627,24.766399],[109.908176,24.767505],[109.898406,24.76138],[109.885606,24.769385],[109.881895,24.776842],[109.889582,24.795844],[109.884265,24.813769],[109.869338,24.819347],[109.867409,24.814094],[109.858618,24.810057],[109.848667,24.809897],[109.834332,24.823044],[109.83256,24.834416],[109.815991,24.828846],[109.802421,24.816121],[109.788367,24.823801],[109.763673,24.82356],[109.73291,24.829713],[109.699887,24.848315],[109.665685,24.854678],[109.658544,24.859624],[109.651931,24.858578],[109.659501,24.84773],[109.652997,24.836717],[109.643965,24.841579],[109.633338,24.836656],[109.616509,24.838404],[109.624688,24.898525],[109.624012,24.912225],[109.614938,24.926226],[109.614451,24.937764],[109.620714,24.94239],[109.62867,24.940458],[109.612854,24.965296],[109.617422,24.984407],[109.647643,24.989008],[109.642611,24.993581],[109.642156,25.023767],[109.633261,25.024866],[109.634227,25.032641],[109.643811,25.039465],[109.646412,25.072447],[109.655269,25.079621],[109.657662,25.087319],[109.65845,25.098887],[109.634635,25.126368],[109.646691,25.14404],[109.646802,25.157863],[109.641113,25.168098],[109.647883,25.177146],[109.666015,25.177495],[109.673871,25.181787],[109.711094,25.224252],[109.716554,25.248144],[109.743968,25.29763],[109.748126,25.344461],[109.741115,25.358576],[109.744277,25.362676],[109.74296,25.380667],[109.750389,25.384477],[109.758441,25.378103],[109.757906,25.38751],[109.750763,25.391289],[109.750459,25.397191],[109.761498,25.415277],[109.759501,25.423017],[109.751724,25.427723],[109.760824,25.43128],[109.761838,25.43916],[109.757416,25.445602],[109.761472,25.473527],[109.774525,25.492746],[109.769423,25.498011],[109.770539,25.503722],[109.779924,25.509508],[109.772015,25.538187],[109.737153,25.553812],[109.739836,25.577593],[109.739059,25.58869],[109.760469,25.615924],[109.780137,25.618844],[109.785981,25.638815],[109.81069,25.659373],[109.799669,25.670793],[109.779121,25.682135],[109.776714,25.692853],[109.79951,25.736576],[109.775926,25.754724],[109.776236,25.768251],[109.763115,25.780908],[109.760641,25.791622],[109.753291,25.790008],[109.73754,25.795971],[109.71995,25.805219],[109.718476,25.810738],[109.730917,25.85671],[109.758071,25.879739],[109.763862,25.872044],[109.774597,25.868975],[109.801674,25.878069],[109.808724,25.882986],[109.821472,25.914623],[109.820534,25.926096],[109.804069,25.953669],[109.801933,25.976837],[109.780098,25.988947],[109.77771,25.995344],[109.797424,26.037643],[109.810066,26.044245],[109.835724,26.03241],[109.851814,26.029636],[109.864487,26.034164],[109.87606,26.060728],[109.881287,26.086748],[109.895599,26.101172],[109.902809,26.148346],[109.910072,26.157856],[109.934624,26.170795],[109.961769,26.198921],[109.979851,26.183296],[110.0038,26.18519],[110.016075,26.163979],[110.022774,26.159464],[110.028633,26.159534],[110.046829,26.17238],[110.081276,26.171169],[110.087059,26.138165],[110.070137,26.106964],[110.06929,26.074339],[110.060142,26.053104],[110.063294,26.04648],[110.083527,26.038444],[110.093155,26.022476],[110.110535,26.038063],[110.135689,26.023415],[110.150749,26.021053],[110.161117,26.026909],[110.176971,26.063599],[110.19191,26.071341],[110.199883,26.065224],[110.207504,26.046242],[110.229538,26.035908],[110.240616,26.025457],[110.246689,26.006918],[110.241165,25.978611],[110.243576,25.9683],[110.257118,25.964535],[110.278801,25.968897],[110.320862,25.978725],[110.351746,26.042873],[110.353203,26.049547],[110.348526,26.05777],[110.3684,26.081615],[110.368545,26.092182],[110.418297,26.136742],[110.433136,26.157087],[110.469345,26.183359],[110.485809,26.168804],[110.512901,26.190166],[110.538086,26.224596],[110.543538,26.265839],[110.551686,26.290209],[110.579536,26.300474],[110.590561,26.321938],[110.612648,26.337496],[110.618294,26.333637],[110.621231,26.319191],[110.63047,26.31398],[110.64579,26.313408],[110.662582,26.321112],[110.676651,26.318689],[110.693047,26.312149],[110.7062,26.295248],[110.716133,26.297615],[110.727745,26.315149],[110.736923,26.317282],[110.745506,26.297131],[110.727562,26.272663],[110.756553,26.252422],[110.783798,26.261791],[110.831795,26.259573],[110.850861,26.271633],[110.893715,26.276712],[110.904198,26.273329],[110.916657,26.258561],[110.92794,26.272774],[110.93293,26.292322],[110.922813,26.319365],[110.941597,26.33853],[110.934517,26.369722],[110.937805,26.375942],[110.958695,26.386391],[110.977104,26.384649],[110.990539,26.356245],[110.994301,26.34412],[111.03511,26.338554]]]]},"type":"Feature","properties":{"name":"桂林市","gb":"156450300"}}],"type":"FeatureCollection","crs":{"type":"name","properties":{"name":"urn:ogc:def:crs:EPSG::4490"}}}
