# Supplementary material for: Spatio-temporal evolution and multi-scenario simulation of land use landscape pattern in northern Guangxi
Source: Sci Rep. 2025 Nov 26;15:45369. doi: 10.1038/s41598-025-29312-8 (PMC12749889; doi:10.1038/s41598-025-29312-8)
Supplement: Supplementary file 1 — Supplementary Material 1 [file 41598_2025_29312_MOESM1_ESM.zip › Supplementary Materials/Hezhou.geojson]

{"features":[{"geometry":{"type":"MultiPolygon","coordinates":[[[[111.301033,25.111599],[111.338226,25.097239],[111.35717,25.104179],[111.369743,25.131313],[111.389717,25.131134],[111.402405,25.105671],[111.423637,25.106178],[111.431229,25.101143],[111.413345,25.068262],[111.41288,25.044147],[111.433868,25.030184],[111.461218,25.02536],[111.463448,25.015776],[111.459427,24.998545],[111.43293,24.987007],[111.427887,24.982403],[111.425385,24.969767],[111.434761,24.947281],[111.464821,24.931725],[111.463081,24.916334],[111.447701,24.907347],[111.441658,24.895853],[111.456062,24.880495],[111.443985,24.859802],[111.44754,24.846949],[111.466484,24.821495],[111.474075,24.800383],[111.461784,24.76086],[111.453728,24.751888],[111.448975,24.727076],[111.425842,24.70039],[111.422592,24.686373],[111.432442,24.671009],[111.470338,24.665079],[111.497429,24.66149],[111.517845,24.634426],[111.54377,24.645945],[111.5541,24.638151],[111.558128,24.639305],[111.566932,24.651758],[111.580765,24.689621],[111.58857,24.69606],[111.624336,24.681397],[111.633911,24.683929],[111.638695,24.699549],[111.632652,24.718603],[111.634415,24.727791],[111.671722,24.772594],[111.684326,24.781557],[111.747841,24.776514],[111.765251,24.788452],[111.774071,24.789598],[111.788933,24.777195],[111.80304,24.773973],[111.830017,24.77993],[111.863533,24.774853],[111.863762,24.76337],[111.86779,24.758774],[111.898552,24.76655],[111.933067,24.760078],[111.945694,24.769476],[111.955773,24.770609],[112.015915,24.739962],[112.006813,24.731024],[111.972534,24.725342],[111.952858,24.716417],[111.937164,24.688654],[111.948189,24.666592],[111.94664,24.652357],[111.941582,24.643868],[111.925705,24.638607],[111.920906,24.631266],[111.934281,24.597445],[111.960632,24.583084],[111.996178,24.549169],[111.999832,24.511045],[111.996269,24.497503],[111.981628,24.478699],[111.980591,24.468597],[111.996613,24.446985],[112.014687,24.439373],[112.030701,24.416609],[112.03714,24.390419],[112.050674,24.379599],[112.0569,24.36512],[112.051063,24.347221],[112.016746,24.298384],[111.988327,24.281446],[111.973953,24.259657],[111.962158,24.259676],[111.948875,24.267733],[111.93217,24.23949],[111.930222,24.236073],[111.916176,24.236092],[111.907616,24.225311],[111.899582,24.222105],[111.871994,24.228792],[111.865692,24.211578],[111.865623,24.176909],[111.876618,24.159449],[111.877602,24.149345],[111.870514,24.117897],[111.870712,24.090345],[111.876198,24.077713],[111.906189,24.043701],[111.910927,24.032677],[111.910614,24.005815],[111.922852,24],[111.926065,23.976345],[111.908783,23.952131],[111.885902,23.943941],[111.872879,23.942961],[111.847977,23.949932],[111.844139,23.944477],[111.857277,23.920225],[111.849403,23.911381],[111.816177,23.89712],[111.806801,23.88875],[111.820488,23.850962],[111.809593,23.823345],[111.799972,23.815207],[111.767464,23.813543],[111.742554,23.818892],[111.695908,23.841927],[111.689377,23.83971],[111.685402,23.8237],[111.679848,23.819637],[111.662781,23.831993],[111.652169,23.827699],[111.646206,23.863819],[111.654075,23.876485],[111.642594,23.912756],[111.650529,23.928521],[111.642203,23.950296],[111.619427,23.971357],[111.597964,23.97628],[111.597277,23.987487],[111.571897,24.00259],[111.559686,24.001539],[111.554544,23.99633],[111.539877,24.002202],[111.543373,24.009165],[111.530678,24.049498],[111.539373,24.060382],[111.55473,24.065943],[111.573467,24.087796],[111.584825,24.091826],[111.582694,24.098344],[111.566951,24.107202],[111.571859,24.120858],[111.570839,24.145899],[111.564992,24.147617],[111.555347,24.141982],[111.542491,24.143901],[111.509881,24.166089],[111.509103,24.172049],[111.494984,24.16676],[111.486339,24.155892],[111.487289,24.142991],[111.496389,24.138196],[111.495127,24.132279],[111.482124,24.133499],[111.477097,24.130145],[111.473436,24.115703],[111.479805,24.098802],[111.463245,24.087812],[111.44102,24.089228],[111.430189,24.086442],[111.420658,24.077478],[111.404838,24.07976],[111.397183,24.076848],[111.402919,24.047646],[111.389905,24.021747],[111.395097,23.991815],[111.40855,23.968193],[111.411829,23.945701],[111.392958,23.925329],[111.387765,23.916545],[111.389669,23.909153],[111.355956,23.891947],[111.363239,23.877075],[111.361257,23.873102],[111.335621,23.873924],[111.328699,23.867049],[111.317946,23.866086],[111.295736,23.870116],[111.295547,23.879446],[111.284124,23.887013],[111.265688,23.886917],[111.257136,23.893101],[111.24002,23.887906],[111.224976,23.910045],[111.221698,23.923411],[111.202415,23.946141],[111.163325,23.949558],[111.152739,23.943301],[111.149827,23.931317],[111.124318,23.892218],[111.099703,23.884511],[111.10081,23.869455],[111.095111,23.865984],[111.092002,23.850734],[111.078126,23.831031],[111.056163,23.830824],[111.048928,23.817527],[111.03162,23.807707],[111.009295,23.817197],[111.011014,23.793272],[111.021264,23.780706],[111.004183,23.758815],[110.983849,23.770228],[110.974167,23.765372],[110.974408,23.747775],[110.9702,23.73872],[110.978163,23.725659],[110.960495,23.728771],[110.951968,23.723909],[110.949926,23.710722],[110.955042,23.702144],[110.951548,23.694477],[110.964083,23.673706],[110.964344,23.665344],[110.957053,23.655768],[110.94888,23.654636],[110.948697,23.667218],[110.940051,23.673093],[110.920824,23.663135],[110.910996,23.686082],[110.896994,23.689611],[110.88848,23.709628],[110.886964,23.719854],[110.888941,23.731308],[110.896129,23.736497],[110.894892,23.747695],[110.871025,23.766453],[110.888853,23.788281],[110.887743,23.814093],[110.875982,23.816807],[110.852758,23.80795],[110.844282,23.821046],[110.847058,23.832141],[110.839269,23.830869],[110.831799,23.836256],[110.832924,23.839936],[110.850805,23.846065],[110.868631,23.864916],[110.853995,23.894254],[110.828827,23.898903],[110.790404,23.935636],[110.783163,23.947491],[110.774476,23.951677],[110.765774,23.947552],[110.7592,23.952314],[110.729163,23.95418],[110.722469,23.948561],[110.717441,23.949628],[110.715808,23.961967],[110.729073,24.004147],[110.748356,24.012831],[110.739985,24.023008],[110.698315,24.034038],[110.669661,24.063744],[110.683604,24.078287],[110.683314,24.090486],[110.69075,24.102169],[110.682653,24.121767],[110.690882,24.138081],[110.702951,24.142773],[110.719577,24.173707],[110.703454,24.186705],[110.68773,24.188245],[110.672475,24.213446],[110.636149,24.225737],[110.625605,24.225507],[110.61662,24.244476],[110.621421,24.2507],[110.603567,24.255509],[110.596782,24.26417],[110.609671,24.296954],[110.609518,24.306275],[110.620265,24.314489],[110.615132,24.323115],[110.601623,24.327202],[110.586056,24.322755],[110.572402,24.324926],[110.575978,24.350349],[110.567176,24.363534],[110.579987,24.369247],[110.58756,24.396893],[110.611124,24.400821],[110.633351,24.390061],[110.645374,24.36628],[110.655851,24.359189],[110.668408,24.357853],[110.678059,24.346917],[110.692625,24.344411],[110.734338,24.326223],[110.738987,24.325413],[110.738491,24.331806],[110.755413,24.33254],[110.766126,24.321031],[110.780414,24.317926],[110.79353,24.324808],[110.785136,24.358178],[110.800501,24.377792],[110.835368,24.397918],[110.844876,24.394367],[110.851803,24.387134],[110.858012,24.326383],[110.871423,24.317095],[110.870472,24.299656],[110.880327,24.262787],[110.904896,24.289476],[110.906271,24.300573],[110.918911,24.305483],[110.938896,24.338081],[110.948353,24.335045],[110.954698,24.318579],[110.955133,24.301559],[110.971064,24.29707],[110.987112,24.311565],[110.99859,24.312311],[111.010206,24.334672],[111.019124,24.334683],[111.020707,24.348945],[111.012654,24.356091],[110.99197,24.356585],[110.96449,24.367978],[110.985729,24.375176],[110.994995,24.402438],[111.017541,24.424875],[111.01795,24.435676],[111.011939,24.443216],[111.015648,24.452125],[111.03651,24.45339],[111.03783,24.469207],[111.024199,24.485997],[111.042439,24.500394],[111.014643,24.52697],[111.013094,24.550975],[110.991849,24.559642],[110.979371,24.581393],[110.978386,24.585757],[111.005369,24.61029],[110.987938,24.617129],[110.987716,24.625941],[110.987795,24.632918],[111.003659,24.63382],[111.024673,24.676871],[111.03769,24.679951],[111.046942,24.674951],[111.062079,24.680241],[111.083767,24.709796],[111.102419,24.708181],[111.099605,24.731821],[111.123051,24.734159],[111.131671,24.740013],[111.152077,24.776774],[111.171059,24.773104],[111.16983,24.807222],[111.157059,24.828836],[111.158746,24.842841],[111.172676,24.876936],[111.165811,24.906231],[111.146055,24.907796],[111.126279,24.897077],[111.114855,24.900263],[111.092535,24.936935],[111.091987,24.944536],[111.097305,24.99761],[111.091377,25.024912],[111.093872,25.031355],[111.108734,25.040377],[111.136261,25.042334],[111.152115,25.059164],[111.18013,25.067083],[111.187691,25.072395],[111.191948,25.082977],[111.214134,25.09638],[111.22065,25.113169],[111.243866,25.125881],[111.263016,25.145697],[111.275925,25.141836],[111.284821,25.125328],[111.301033,25.111599]]]]},"type":"Feature","properties":{"name":"贺州市","gb":"156451100"}}],"type":"FeatureCollection","crs":{"type":"name","properties":{"name":"urn:ogc:def:crs:EPSG::4490"}}}
