# Supplementary material for: Spatio-temporal evolution and multi-scenario simulation of land use landscape pattern in northern Guangxi
Source: Sci Rep. 2025 Nov 26;15:45369. doi: 10.1038/s41598-025-29312-8 (PMC12749889; doi:10.1038/s41598-025-29312-8)
Supplement: Supplementary file 1 — Supplementary Material 1 [file 41598_2025_29312_MOESM1_ESM.zip › Supplementary Materials/Liuzhou.geojson]

{"features":[{"geometry":{"type":"MultiPolygon","coordinates":[[[[109.706963,26.007462],[109.717987,25.987402],[109.706612,25.966341],[109.685875,25.957779],[109.657066,25.883638],[109.67617,25.882303],[109.742417,25.892651],[109.753685,25.887983],[109.758071,25.879739],[109.730917,25.85671],[109.718476,25.810738],[109.71995,25.805219],[109.73754,25.795971],[109.753291,25.790008],[109.760641,25.791622],[109.763115,25.780908],[109.776236,25.768251],[109.775926,25.754724],[109.79951,25.736576],[109.776714,25.692853],[109.779121,25.682135],[109.799669,25.670793],[109.81069,25.659373],[109.785981,25.638815],[109.780137,25.618844],[109.760469,25.615924],[109.739059,25.58869],[109.739836,25.577593],[109.737153,25.553812],[109.772015,25.538187],[109.779924,25.509508],[109.770539,25.503722],[109.769423,25.498011],[109.774525,25.492746],[109.761472,25.473527],[109.757416,25.445602],[109.761838,25.43916],[109.760824,25.43128],[109.751724,25.427723],[109.759501,25.423017],[109.761498,25.415277],[109.750459,25.397191],[109.750763,25.391289],[109.757906,25.38751],[109.758441,25.378103],[109.750389,25.384477],[109.74296,25.380667],[109.744277,25.362676],[109.741115,25.358576],[109.748126,25.344461],[109.743968,25.29763],[109.716554,25.248144],[109.711094,25.224252],[109.673871,25.181787],[109.666015,25.177495],[109.647883,25.177146],[109.641113,25.168098],[109.646802,25.157863],[109.646691,25.14404],[109.634635,25.126368],[109.65845,25.098887],[109.657662,25.087319],[109.655269,25.079621],[109.646412,25.072447],[109.643811,25.039465],[109.634227,25.032641],[109.633261,25.024866],[109.642156,25.023767],[109.642611,24.993581],[109.647643,24.989008],[109.617422,24.984407],[109.612854,24.965296],[109.62867,24.940458],[109.620714,24.94239],[109.614451,24.937764],[109.614938,24.926226],[109.624012,24.912225],[109.624688,24.898525],[109.616509,24.838404],[109.633338,24.836656],[109.643965,24.841579],[109.652997,24.836717],[109.659501,24.84773],[109.651931,24.858578],[109.658544,24.859624],[109.665685,24.854678],[109.699887,24.848315],[109.73291,24.829713],[109.763673,24.82356],[109.788367,24.823801],[109.802421,24.816121],[109.815991,24.828846],[109.83256,24.834416],[109.834332,24.823044],[109.848667,24.809897],[109.858618,24.810057],[109.867409,24.814094],[109.869338,24.819347],[109.884265,24.813769],[109.889582,24.795844],[109.881895,24.776842],[109.885606,24.769385],[109.898406,24.76138],[109.908176,24.767505],[109.925627,24.766399],[109.926348,24.775605],[109.932867,24.781789],[109.935248,24.779737],[109.943356,24.767297],[109.944336,24.753144],[109.935262,24.736152],[109.934207,24.720751],[109.946968,24.719969],[109.955735,24.701124],[109.968995,24.700384],[109.972968,24.706113],[109.970517,24.710203],[109.980187,24.712699],[109.984531,24.70516],[109.98063,24.701233],[109.984543,24.681018],[109.999918,24.675646],[110.009456,24.679076],[110.016183,24.673346],[110.016951,24.664829],[110.022843,24.662411],[110.050973,24.672553],[110.057475,24.687242],[110.061997,24.687802],[110.086726,24.651036],[110.09332,24.650241],[110.105357,24.659068],[110.127375,24.650805],[110.130416,24.655747],[110.133951,24.654051],[110.137453,24.64808],[110.147819,24.64388],[110.161512,24.651682],[110.169129,24.647209],[110.171478,24.632025],[110.160094,24.626918],[110.151422,24.628265],[110.147906,24.622412],[110.159352,24.593243],[110.159429,24.570012],[110.167957,24.552487],[110.157734,24.540762],[110.13263,24.527668],[110.128021,24.47818],[110.111925,24.464506],[110.092178,24.465794],[110.085746,24.460771],[110.076651,24.470502],[110.069139,24.469231],[110.064476,24.463044],[110.069072,24.446242],[110.049558,24.416652],[110.040952,24.393001],[110.044433,24.369953],[110.035762,24.363394],[110.023713,24.342305],[110.013302,24.334644],[110.020239,24.306616],[110.028013,24.304116],[110.038176,24.285091],[110.027244,24.279563],[110.008371,24.25854],[109.996171,24.255014],[109.979929,24.265585],[109.958876,24.261772],[109.947746,24.249889],[109.947243,24.240999],[109.924271,24.23663],[109.915832,24.240663],[109.902993,24.244107],[109.902713,24.273257],[109.930366,24.274639],[109.921988,24.294891],[109.906865,24.303333],[109.882889,24.290237],[109.879227,24.276722],[109.867389,24.280138],[109.845275,24.277076],[109.848654,24.265028],[109.844042,24.261724],[109.823751,24.26035],[109.815548,24.254416],[109.805359,24.261206],[109.797401,24.261321],[109.795606,24.239144],[109.776647,24.232303],[109.773913,24.219169],[109.757748,24.215478],[109.739188,24.217085],[109.70872,24.18955],[109.707776,24.156681],[109.70244,24.153448],[109.690315,24.158744],[109.674081,24.15741],[109.653895,24.148253],[109.646821,24.150583],[109.612332,24.145313],[109.607595,24.139221],[109.610047,24.123677],[109.59855,24.108678],[109.585165,24.074678],[109.568343,24.062428],[109.54495,24.0692],[109.536965,24.062194],[109.51766,24.060409],[109.500177,24.053378],[109.480467,24.003793],[109.489448,24.005147],[109.499829,23.991571],[109.48607,23.965223],[109.479277,23.963378],[109.465806,23.970654],[109.459005,23.96768],[109.466873,23.961244],[109.466248,23.955635],[109.441639,23.942881],[109.439327,23.923573],[109.425499,23.92052],[109.423856,23.910585],[109.398734,23.909688],[109.382223,23.916092],[109.369675,23.914851],[109.369773,23.910124],[109.355654,23.910588],[109.358365,23.919818],[109.350492,23.940274],[109.347107,23.940195],[109.341277,23.956224],[109.320419,23.972722],[109.32001,23.989271],[109.290466,24.003848],[109.297109,24.032828],[109.295119,24.039918],[109.2872,24.045533],[109.265585,24.046496],[109.25264,24.054728],[109.233533,24.059315],[109.21843,24.058267],[109.21145,24.050025],[109.21617,24.045089],[109.217115,24.023317],[109.182095,24.017181],[109.169778,24.027068],[109.1578,24.029644],[109.150746,24.023685],[109.141842,24.025649],[109.137968,24.033386],[109.13908,24.051295],[109.12352,24.066734],[109.111022,24.059515],[109.090796,24.06785],[109.10299,24.081158],[109.099435,24.089844],[109.072449,24.096999],[109.063213,24.092762],[109.052054,24.094567],[109.054121,24.107253],[109.035749,24.116869],[109.029063,24.127173],[108.992162,24.132204],[108.980486,24.122985],[108.971049,24.122941],[108.956652,24.155968],[108.959142,24.170168],[108.952731,24.174803],[108.93629,24.17284],[108.930826,24.179771],[108.928274,24.186575],[108.936407,24.196518],[108.929311,24.227562],[108.934923,24.230049],[108.937898,24.244431],[108.915121,24.264951],[108.914855,24.295064],[108.925808,24.320139],[108.921445,24.334301],[108.928593,24.346673],[108.921064,24.352547],[108.919624,24.366174],[108.931852,24.381872],[108.951125,24.385115],[108.967294,24.382851],[108.97367,24.39168],[108.981914,24.390096],[108.985927,24.380649],[108.995301,24.377064],[108.997117,24.38767],[109.009513,24.404166],[109.000722,24.424891],[109.014674,24.435966],[109.016818,24.44303],[109.035092,24.445385],[109.042805,24.459599],[109.028628,24.467684],[109.026442,24.482754],[109.020632,24.480216],[109.012446,24.485843],[108.993921,24.484891],[108.987866,24.492091],[108.96117,24.490212],[108.95446,24.475083],[108.935372,24.475082],[108.914677,24.503614],[108.897748,24.501848],[108.885892,24.50721],[108.884689,24.513854],[108.889412,24.516581],[108.880252,24.524439],[108.872842,24.526971],[108.858845,24.515628],[108.853629,24.53185],[108.83294,24.535314],[108.836422,24.546839],[108.846137,24.552597],[108.839841,24.562013],[108.847724,24.572727],[108.886688,24.580133],[108.911839,24.595442],[108.901984,24.621274],[108.897189,24.624347],[108.933289,24.64657],[108.955127,24.64611],[108.960328,24.653292],[108.960042,24.663752],[108.973991,24.675292],[108.950704,24.689025],[108.951751,24.706037],[108.930609,24.722498],[108.929278,24.73298],[108.936743,24.742257],[108.944666,24.736784],[108.961331,24.735634],[108.969094,24.741127],[108.950714,24.746581],[108.952376,24.75232],[108.965349,24.757671],[108.989494,24.758798],[108.999147,24.781629],[109.010943,24.785475],[109.0094,24.78962],[109.032877,24.827698],[109.052859,24.824088],[109.062306,24.830529],[109.087678,24.83286],[109.093575,24.829589],[109.093752,24.807358],[109.09953,24.802011],[109.128777,24.795055],[109.146503,24.806206],[109.154559,24.820857],[109.153776,24.837938],[109.147158,24.841018],[109.133516,24.838339],[109.13135,24.843633],[109.141744,24.864192],[109.133018,24.869626],[109.131805,24.888528],[109.137192,24.898677],[109.149749,24.898403],[109.153237,24.913479],[109.123149,24.937501],[109.123815,24.944911],[109.117077,24.952059],[109.090455,24.950085],[109.087793,24.926429],[109.078493,24.918379],[109.065137,24.915713],[109.04725,24.921337],[109.017633,24.91762],[108.999825,24.921745],[108.980511,24.943185],[108.982594,24.955894],[108.996466,24.97156],[109.025994,24.992612],[109.063837,25.011578],[109.067437,25.027935],[109.087129,25.036305],[109.08236,25.061708],[109.095977,25.073641],[109.10162,25.103975],[109.096147,25.132992],[109.085961,25.143704],[109.091522,25.16929],[109.064832,25.182886],[109.051999,25.197132],[109.046148,25.198976],[109.031899,25.193273],[109.018845,25.17325],[109.00527,25.169383],[108.985106,25.176924],[108.964323,25.137894],[108.952138,25.124498],[108.939628,25.12535],[108.925812,25.13504],[108.918635,25.129186],[108.899496,25.133642],[108.898707,25.137973],[108.905802,25.14515],[108.905352,25.155171],[108.889576,25.154218],[108.871442,25.141036],[108.861316,25.144107],[108.847786,25.161914],[108.835478,25.156182],[108.830048,25.141323],[108.817756,25.130249],[108.811894,25.113111],[108.796259,25.116642],[108.793238,25.130612],[108.779469,25.13086],[108.765014,25.123289],[108.754691,25.1229],[108.745651,25.129902],[108.743549,25.117083],[108.727525,25.100543],[108.720647,25.10503],[108.71078,25.104494],[108.705191,25.10753],[108.694114,25.105256],[108.684968,25.112848],[108.676917,25.10775],[108.670626,25.11902],[108.674149,25.132418],[108.682557,25.133288],[108.690286,25.166377],[108.702029,25.166211],[108.703661,25.155443],[108.709085,25.157604],[108.713227,25.173843],[108.710743,25.181959],[108.683512,25.196443],[108.678206,25.206379],[108.662635,25.207121],[108.65122,25.21805],[108.648595,25.24558],[108.643963,25.25486],[108.648897,25.26775],[108.641209,25.284435],[108.641722,25.297713],[108.62134,25.311706],[108.606995,25.331709],[108.61557,25.333273],[108.620727,25.339817],[108.618507,25.397202],[108.613815,25.412493],[108.592735,25.433859],[108.594673,25.46698],[108.606774,25.479879],[108.625313,25.478905],[108.634049,25.484606],[108.635162,25.490604],[108.62664,25.506729],[108.628937,25.516199],[108.64508,25.519762],[108.662254,25.512779],[108.679024,25.522097],[108.678078,25.529428],[108.659462,25.553381],[108.658112,25.566906],[108.664734,25.586117],[108.692528,25.611748],[108.717346,25.624676],[108.764351,25.634153],[108.779907,25.631256],[108.781082,25.624619],[108.766701,25.610539],[108.765961,25.599037],[108.792832,25.579374],[108.792274,25.570864],[108.779724,25.565092],[108.778099,25.558855],[108.783607,25.551388],[108.79847,25.545259],[108.804962,25.528393],[108.812241,25.531757],[108.821785,25.546652],[108.834343,25.55196],[108.87413,25.554365],[108.893669,25.543497],[108.934181,25.558533],[108.948509,25.553299],[108.965393,25.535936],[108.99176,25.536671],[109.009674,25.518406],[109.027947,25.518061],[109.067261,25.541767],[109.070168,25.548254],[109.059723,25.561842],[109.036842,25.575197],[109.033714,25.59053],[109.036873,25.620453],[109.030174,25.647892],[109.034698,25.661531],[109.061767,25.69006],[109.07075,25.722568],[109.070229,25.733633],[109.061424,25.74128],[109.036858,25.737146],[109.022659,25.724016],[109.00061,25.732788],[108.978012,25.720642],[108.968338,25.698633],[108.937653,25.673691],[108.901268,25.676424],[108.889549,25.699854],[108.893074,25.71233],[108.915504,25.731377],[108.92791,25.733458],[108.952957,25.727051],[108.963036,25.730923],[108.971436,25.753136],[108.991066,25.762011],[108.984367,25.777273],[108.987526,25.783997],[109.036858,25.783726],[109.044731,25.789165],[109.065803,25.779293],[109.093109,25.804575],[109.115669,25.807745],[109.131935,25.796324],[109.13385,25.789698],[109.124237,25.763336],[109.125473,25.753252],[109.144852,25.750155],[109.176048,25.765873],[109.175819,25.776667],[109.157333,25.79747],[109.165268,25.807489],[109.173559,25.806506],[109.185196,25.803019],[109.194588,25.79147],[109.194237,25.77125],[109.205963,25.757214],[109.203316,25.737642],[109.222878,25.737984],[109.233307,25.725073],[109.257042,25.732603],[109.277038,25.723757],[109.329864,25.738661],[109.332252,25.746511],[109.309479,25.767263],[109.30751,25.776878],[109.32827,25.794453],[109.330849,25.831709],[109.339836,25.840588],[109.354362,25.838989],[109.362671,25.843491],[109.383972,25.873701],[109.387817,25.89926],[109.408508,25.908554],[109.426704,25.92906],[109.430275,25.942438],[109.424698,25.954983],[109.401039,25.967236],[109.457756,25.998461],[109.468506,26.009655],[109.47802,26.032774],[109.491898,26.0261],[109.504364,26.012741],[109.508652,26.001324],[109.524223,25.999035],[109.535866,26.003347],[109.546738,26.022346],[109.593804,26.026039],[109.614876,26.045414],[109.636215,26.048943],[109.643226,26.041004],[109.647438,26.017868],[109.700035,26.010578],[109.706963,26.007462]]]]},"type":"Feature","properties":{"name":"柳州市","gb":"156450200"}}],"type":"FeatureCollection","crs":{"type":"name","properties":{"name":"urn:ogc:def:crs:EPSG::4490"}}}
