# Supplementary material for: Spatio-temporal evolution and multi-scenario simulation of land use landscape pattern in northern Guangxi
Source: Sci Rep. 2025 Nov 26;15:45369. doi: 10.1038/s41598-025-29312-8 (PMC12749889; doi:10.1038/s41598-025-29312-8)
Supplement: Supplementary file 1 — Supplementary Material 1 [file 41598_2025_29312_MOESM1_ESM.zip › Supplementary Materials/README.txt]

================================================================================
Supplementary Data: Administrative Boundaries for Manuscript ID: C2B2354F-1995-4F96-B888-99D3B0939044
================================================================================

DESCRIPTION:
------------
This dataset contains the administrative boundary files in GeoJSON format used in the manuscript titled "Spatio-temporal evolution and multi-scenario simulation of land use landscape pattern in northern Guangxi".

The boundaries were obtained from the National Platform for Common Geospatial Information Services (Tianditu, 天地图), which is the authoritative source for geospatial information in China.

Due to potential access restrictions for the source website from outside China, these original data files are provided here to ensure the full reproducibility of the study.

FILES:
------
1.  China.geojson
    - Description: National boundary of the People's Republic of China.

2.  Guangxi.geojson
    - Description: Boundary of Guangxi Zhuang Autonomous Region, China.

3.  Guilin.geojson
    - Description: Boundary of Guilin City, Guangxi.

4.  Liuzhou.geojson
    - Description: Boundary of Liuzhou City, Guangxi.

5.  Hezhou.geojson
    - Description: Boundary of Hezhou City, Guangxi.

SOURCE:
-------
- Data Provider: National Platform for Common Geospatial Information Services (Tianditu)
- Official Website: https://www.tianditu.gov.cn/
- Data Download Date: [2024-11-20]

TECHNICAL SPECIFICATIONS:
--------------------------
- Format: GeoJSON
- Coordinate Reference System (CRS): China Geodetic Coordinate System 2000 (EPSG: 4490)
- Encoding: UTF-8

DATA PROCESSING:
----------------
No modifications were made to the original geometry of the boundaries downloaded from the source. The files were solely extracted for the relevant administrative regions used in this study.

CONTACT:
--------
For any questions regarding this dataset, please contact the author:
- Name: Tingjiang Tan
- Email: 1020230039@glut.edu.cn

CITATION:
---------
If you use this dataset in your work, please cite both our manuscript and the data source:
- [Under Review]
- National Geomatics Center of China. National Platform for Common Geospatial Information Services (Tianditu). https://www.tianditu.gov.cn/

================================================================================
End of File
================================================================================
